# Supplementary material for: Analysis of microRNAs, phased small interfering RNAs and their potential targets in Rosarugosa Thunb
Source: BMC Genomics. 2019 Apr 18;19(Suppl 9):983. doi: 10.1186/s12864-018-5325-2 (PMC7394236; doi:10.1186/s12864-018-5325-2)
Supplement: Supplementary file 1 — This is an MS Excel file. This file includes 28 supplementary tables. (XLSX 43750 kb) [file 12864_2018_5325_MOESM1_ESM.xlsx]

## Sheet: TableS1
Table S1. The small RNA profiles generated in this study.
sample_name	Total_Reads	valid	Tissue	Accession number
rose-root-sample-1	20569938	12701846	root1
rose-root-sample-2	9809331	5732655	root2
rose-petal-sample-1	11834368	8557200	petal1
rose-petal-sample-2	11873984	7894349	petal2
rose-pollen-sample-1	13010481	7989290	pollen1
rose-pollen-sample-2	13721023	7480802	pollen2
rose-stamen-sample-1	9658140	4922891	stamen1
rose-stamen-sample-2	16308249	10097576	stamen2
rose-leaf-sample-1	9150016	5801939	leaf1
rose-leaf-sample-2	12159493	7337093	leaf2

## Sheet: TableS2
Table S2. The number of reads and unique sequences in the 10 sRNA profiles that are aligned to different categories of molecules.
	root1		root2		petal1		petal2		pollen1		pollen2		stamen1		stamen2		leaf1		leaf2		total
category	reads	unique sequence	reads	unique sequence	reads	unique sequence	reads	unique sequence	reads	unique sequence	reads	unique sequence	reads	unique sequence	reads	unique sequence	reads	unique sequence	reads	unique sequence	reads	unique sequence
mRNAs	1172570	285022	558641	151677	1120251	320524	915285	247486	765798	219102	673492	202042	493365	158699	657412	197552	969688	186326	1100525	227490	8427027	1403532
ncRNAs	5662100	650591	2583913	349933	1509717	145051	1481938	148012	1563843	159191	1501970	140341	848272	104467	2249205	165501	1389304	144098	1585124	142105	20375386	1062400
pre-miRBase	150113	1377	61724	882	239104	1174	272495	1508	166526	1342	137685	1352	74825	981	107248	1365	111862	1084	257696	1227	1579278	3903
Repeats	3160787	164006	1526783	102823	927986	84955	803263	78291	909228	81490	929492	75659	575105	61581	1429176	88150	610205	77247	772550	77316	11644575	273068
total	12701846	3871732	5732655	1908548	8557200	3781559	7894349	2793123	7989290	2578479	7480802	2314201	4922891	1889221	10097576	2249755	5801939	1656295	7337093	2413869	78515641	19252679

## Sheet: TableS3
Table S3. The genes fpkm in self-assembled rose transcriptome.
gene_id	length	leaf1	leaf2	petal1	petal2
TR100000|c0_g1	231	0	0	23.11	0
TR100001|c0_g1	277	3.03	0	8.89	0
TR100002|c0_g1	174	0	0	0	0
TR100003|c0_g1	183	0	0	0	0
TR100004|c0_g1	229	0	0	0	0
TR100005|c0_g1	203	0	0	0	0
TR100006|c0_g1	219	0	0	0	0
TR100007|c0_g1	237	0	0	0	16.1
TR100008|c0_g1	251	0	0	0	0
TR100009|c0_g1	208	0	0	59.72	0
TR10000|c0_g1	195	0	0	0	0
TR10000|c0_g2	220	0	0	0	0
TR100010|c0_g1	239	0	0	0	0
TR100011|c0_g1	195	0	0	0	0
TR100012|c0_g1	228	0	0	0	44.74
TR100013|c0_g1	175	0	0	0	0
TR100014|c0_g1	245	0	0	0	12.3
TR100015|c0_g1	299	0	0	3.66	3.02
TR100016|c0_g1	329	0	0	0	0
TR100016|c0_g2	329	0	0	0	0
TR100017|c0_g1	193	0	0	0	0
TR100018|c0_g1	192	0	0	0	0
TR100019|c0_g1	302	1.76	0	3.45	0
TR10001|c0_g1	251	0	7.5	0	15.25
TR10001|c0_g2	283	0	0	0	0
TR10001|c0_g3	283	31.61	0	0	0
TR100020|c0_g1	259	0	0	0	8.01
TR100021|c0_g1	325	0	0	1.15	6.57
TR100022|c0_g1	191	0	0	0	0
TR100023|c0_g1	277	0	0	0	0
TR100024|c0_g1	174	0	0	0	0
TR100025|c0_g1	212	0	0	0	21.81
TR100026|c0_g1	396	0	0	1.49	1.19
TR100027|c0_g1	298	0	0	1.87	0
TR100028|c0_g1	247	0	0	0	0
TR100029|c0_g1	208	0	0	0	0
TR10002|c0_g1	359	2.04	0	2.17	0
TR100030|c0_g1	217	0	0	0	34.94
TR100031|c0_g1	271	0	0	0	2.88
TR100032|c0_g1	176	0	0	0	0
TR100033|c0_g1	220	0	0	0	0
TR100034|c0_g1	275	0	0	0	7.81
TR100035|c0_g1	256	20.71	0	0	0
TR100036|c0_g1	290	0	0	0	9.13
TR100037|c0_g1	256	0	0	5.15	8.75
TR100038|c0_g1	233	0	0	0	0
TR100039|c0_g1	262	0	0	0	0
TR10003|c0_g1	898	0	0	0	2.37
TR100040|c0_g1	204	0	0	0	32.08
TR100041|c0_g1	175	0	0	0	0
TR100042|c0_g1	271	0	22.6	0	0
TR100043|c0_g1	236	0	0	0	0
TR100044|c0_g1	269	0	0	0	0
TR100044|c0_g2	269	0	9.48	0	0
TR100045|c0_g1	205	0	0	0	0
TR100046|c0_g1	211	0	0	0	45.67
TR100047|c0_g1	175	0	0	0	0
TR100048|c0_g1	224	0	0	0	13.07
TR100049|c0_g1	221	0	0	0	0
TR10004|c0_g1	199	0	0	0	0
TR100050|c0_g1	225	13.81	0	0	0
TR100051|c0_g1	238	0	0	0	0
TR100052|c0_g1	229	0	0	0	0
TR100053|c0_g1	196	0	0	0	0
TR100054|c0_g1	193	0	0	0	0
TR100055|c0_g1	209	0	0	0	0
TR100056|c0_g1	278	0	0	0	7.25
TR100057|c0_g1	201	0	0	0	0
TR100058|c0_g1	199	0	0	0	0
TR100059|c0_g1	225	0	0	0	0
TR10005|c0_g1	409	0	0.52	0	1.07
TR100060|c0_g1	203	0	0	0	0
TR100061|c0_g1	195	0	0	0	0
TR100062|c0_g1	191	0	0	0	0
TR100063|c0_g1	198	0	0	0	0
TR100064|c0_g1	181	0	0	0	0
TR100065|c0_g1	252	0	0	23.18	0
TR100066|c0_g1	204	0	0	0	0
TR100067|c0_g1	193	0	0	0	0
TR100068|c0_g1	181	0	0	0	0
TR100069|c0_g1	221	0	0	0	0
TR10006|c0_g1	178	0	0	0	0
TR100070|c0_g1	218	0	0	0	0
TR100071|c0_g1	208	0	0	0	0
TR100072|c0_g1	270	10.77	0	0	0
TR100073|c0_g1	208	0	0	0	0
TR100074|c0_g1	205	158.75	0	0	0
TR100075|c0_g1	225	0	0	0	0
TR100076|c0_g1	277	0	0	0	7.43
TR100077|c0_g1	201	0	0	0	0
TR100078|c0_g1	237	0	0	0	0
TR100079|c0_g1	298	7.62	0	0	3.08
TR10007|c0_g1	181	0	0	0	0
TR10007|c0_g2	182	0	0	0	0
TR10007|c0_g3	174	0	0	0	0
TR100080|c0_g1	209	0	0	0	0
TR100081|c0_g1	303	0	0	0	1.39
TR100082|c0_g1	332	0	0	3.1	0
TR100083|c0_g1	215	0	0	0	0
TR100083|c0_g2	190	0	0	0	0
TR100084|c0_g1	196	0	0	0	0
TR100085|c0_g1	372	0	0	0	5.02
TR100086|c0_g1	223	59.51	0	0	0
TR100087|c0_g1	190	0	0	0	0
TR100087|c0_g2	186	0	0	0	0
TR100088|c0_g1	329	0	0	0	2.64
TR100089|c0_g1	263	0	0	4.24	0
TR10008|c0_g1	255	0	0	0	9.01
TR100090|c0_g1	216	19.57	0	0	0
TR100091|c0_g1	306	0	0	0	0
TR100092|c0_g1	201	0	0	0	0
TR100093|c0_g1	225	0	0	0	25.13
TR100094|c0_g1	280	5.64	0	0	0
TR100095|c0_g1	362	0	0	0	1.69
TR100096|c0_g1	288	0	0	0	0
TR100097|c0_g1	182	0	0	0	0
TR100098|c0_g1	248	0	0	0	11.17
TR100099|c0_g1	212	0	0	0	0
TR10009|c0_g1	220	0	0	0	0
TR10009|c0_g2	200	0	0	0	0
TR1000|c0_g1	377	0	0	0	6.67
TR100100|c0_g1	247	0	0	0	0
TR100101|c0_g1	387	7.26	3.93	1.08	0.43
TR100102|c0_g1	252	0	0	0	4.93
TR100103|c0_g1	203	0	0	0	0
TR100104|c0_g1	360	0	0	0	0
TR100105|c0_g1	301	0	0	0	0
TR100106|c0_g1	184	0	0	0	0
TR100107|c0_g1	186	0	0	0	0
TR100108|c0_g1	302	0	0	0	2.84
TR100109|c0_g1	264	0	5.35	0	3.48
TR10010|c0_g1	236	0	0	0	8.34
TR10010|c0_g2	240	0	0	0	0
TR100110|c0_g1	196	0	0	0	0
TR100111|c0_g1	209	0	0	0	75.25
TR100112|c0_g1	215	0	0	21.76	0
TR100113|c0_g1	284	0	0	2.52	0
TR100114|c0_g1	180	0	0	0	0
TR100115|c0_g1	296	0	0	0	3.21
TR100116|c0_g1	323	0	0	0	4.85
TR100117|c0_g1	184	0	0	0	0
TR100118|c0_g1	206	0	0	0	29.01
TR100119|c0_g1	323	2.37	0	1.19	0
TR10011|c0_g1	386	2.45	0	0	2.18
TR100120|c0_g1	183	0	0	0	0
TR100121|c0_g1	213	0	0	0	0
TR100122|c0_g1	215	0	0	0	57.18
TR100123|c0_g1	235	0	0	0	8.64
TR100124|c0_g1	242	0	0	0	0
TR100125|c1_g1	286	0	0	0	0
TR100126|c0_g1	295	0	0	0	0
TR100127|c0_g1	190	0	0	0	0
TR100128|c0_g1	190	0	0	0	0
TR100129|c0_g1	239	0	0	0	0
TR10012|c0_g1	207	0	0	0	0
TR100130|c0_g1	175	0	0	0	0
TR100131|c0_g1	270	0	0	0	8.88
TR100132|c0_g1	261	0	0	4.48	0
TR100133|c0_g1	211	0	0	0	0
TR100134|c0_g1	249	0	0	0	5.41
TR100135|c0_g1	175	0	0	0	0
TR100136|c0_g1	297	0	0	1.9	1.57
TR100137|c0_g1	181	0	0	0	0
TR100138|c0_g1	255	0	0	0	4.5
TR100139|c0_g1	225	0	0	0	0
TR10013|c0_g1	771	0.82	0.22	0	0.26
TR100140|c0_g1	227	0	0	0	0
TR100141|c0_g1	242	0	0	0	0
TR100142|c0_g1	190	0	0	0	0
TR100143|c0_g1	182	0	0	0	0
TR100144|c0_g1	200	0	0	0	0
TR100145|c0_g1	200	0	0	0	39.58
TR100146|c0_g1	222	0	0	0	0
TR100147|c0_g1	266	0	0	3.91	0
TR100148|c0_g1	233	0	0	0	27.85
TR100149|c0_g1	188	0	0	0	0
TR10014|c0_g1	310	0	4.01	0	0
TR10014|c0_g2	340	2.69	0	0	0
TR100150|c0_g1	259	0	0	0	12.02
TR100151|c0_g1	254	0	0	0	4.64
TR100152|c0_g1	178	0	0	0	0
TR100153|c0_g1	192	0	0	0	0
TR100154|c0_g1	230	0	0	0	0
TR100155|c0_g1	215	0	0	0	0
TR100156|c0_g1	192	0	0	0	0
TR100157|c0_g1	201	0	0	0	0
TR100158|c0_g1	228	0	0	0	0
TR100159|c0_g1	196	0	0	0	0
TR10015|c0_g1	244	0	0	0	0
TR100160|c0_g1	181	0	0	0	0
TR100161|c0_g1	251	0	0	0	0
TR100162|c0_g1	261	0	0	0	15.14
TR100163|c0_g1	302	12.29	0	1.72	0
TR100164|c0_g1	324	0	0	1.17	1.91
TR100165|c0_g1	181	0	0	0	0
TR100166|c0_g1	225	0	0	0	0
TR100167|c0_g1	209	0	0	0	0
TR100168|c0_g1	211	0	0	0	0
TR100169|c0_g1	224	0	0	0	0
TR10016|c0_g1	174	0	0	0	0
TR100170|c0_g1	183	0	0	0	0
TR100171|c0_g1	188	0	0	0	0
TR100172|c0_g1	182	0	0	0	0
TR100173|c0_g1	204	0	0	0	0
TR100174|c0_g1	254	10.95	27.67	27.31	32.49
TR100174|c1_g1	222	15.45	0	0	0
TR100175|c0_g1	202	0	0	0	0
TR100176|c0_g1	236	0	0	9.68	0
TR100177|c0_g1	230	0	0	23.97	10.37
TR100178|c0_g1	262	0	0	0	14.71
TR100179|c0_g1	176	0	0	0	0
TR10017|c0_g1	183	0	0	0	0
TR100180|c0_g1	333	3.01	0	2.04	3.31
TR100181|c0_g1	280	0	0	0	9.21
TR100182|c0_g1	180	0	0	0	0
TR100183|c0_g1	183	0	0	0	0
TR100184|c0_g1	187	0	0	0	0
TR100185|c0_g1	190	0	0	0	0
TR100186|c0_g1	272	3.42	0	20.1	0
TR100187|c0_g1	238	0	0	0	23.33
TR100188|c0_g1	229	0	0	0	0
TR100189|c0_g1	206	0	0	0	29.01
TR10018|c0_g1	629	0.12	0.16	0.16	0.75
TR10018|c0_g2	271	0	0	0	0
TR100190|c0_g1	212	0	0	0	0
TR100191|c0_g1	223	0	0	0	0
TR100192|c0_g1	216	0	0	0	54.73
TR100193|c0_g1	175	0	0	0	0
TR100194|c0_g1	185	0	0	0	0
TR100195|c0_g1	305	1.65	0	0	0
TR100196|c0_g1	314	0	0	0	6.79
TR100197|c0_g1	339	0	0	0	8.33
TR100198|c0_g1	230	0	28.1	0	0
TR100199|c0_g1	181	0	0	0	0
TR10019|c0_g1	582	0	0	0	1.45
TR1001|c0_g1	325	0	0	0	0
TR100200|c0_g1	175	0	0	0	0
TR100201|c0_g1	184	0	0	0	0
TR100202|c0_g1	272	0	0	0	0
TR100203|c0_g1	255	0	0	0	4.5
TR100204|c0_g1	187	0	0	0	0
TR100205|c0_g1	203	0	0	0	0
TR100206|c0_g1	226	0	0	0	0
TR100207|c0_g1	226	0	0	0	36.25
TR100208|c0_g1	174	0	0	0	0
TR100209|c0_g1	194	0	0	0	0
TR10020|c0_g1	746	0.26	2.08	0.12	0.46
TR10020|c1_g1	231	0	0	0	0
TR100210|c0_g1	348	4.77	3.22	3.31	3.35
TR100211|c0_g1	187	0	0	0	0
TR100212|c0_g1	186	0	0	0	0
TR100213|c0_g1	285	0	0	0	0
TR100214|c0_g1	211	0	0	0	0
TR100215|c0_g1	248	0	0	0	0
TR100216|c0_g1	288	0	0	0	0
TR100217|c0_g1	260	0	0	9.2	0
TR100218|c0_g1	246	0	0	0	0
TR100219|c0_g1	307	0	4.24	0	3.86
TR10021|c0_g1	346	3.27	0	1.7	0
TR100220|c0_g1	237	0	0	37.42	0
TR100221|c0_g1	300	0	0	0	0
TR100222|c0_g1	186	0	0	0	0
TR100223|c0_g1	207	0	0	0	0
TR100224|c0_g1	185	0	0	0	0
TR100225|c0_g1	227	0	0	0	0
TR100226|c0_g1	268	0	0	0	9.36
TR100227|c0_g1	203	69.92	0	0	0
TR100228|c0_g1	229	0	0	0	0
TR100229|c0_g1	211	0	0	0	0
TR10022|c1_g1	226	0	0	0	0
TR100230|c0_g1	262	0	0	0	0
TR100231|c0_g1	305	0	6.6	0	0
TR100232|c0_g1	280	0	0	0	0
TR100233|c0_g1	331	3.11	0	3.15	0
TR100234|c0_g1	243	0	0	7.66	0
TR100235|c0_g1	185	0	0	0	0
TR100236|c0_g1	245	0	17.73	0	0
TR100237|c0_g1	204	0	0	0	96.24
TR100238|c0_g1	259	0	0	0	0
TR100239|c0_g1	209	0	0	0	0
TR10023|c0_g1	226	0	0	0	0
TR100240|c0_g1	187	0	0	0	0
TR100241|c0_g1	265	0	0	0	6.77
TR100242|c0_g1	219	0	0	0	0
TR100243|c0_g1	218	0	0	0	0
TR100244|c0_g1	225	0	49.93	0	0
TR100245|c0_g1	212	0	0	0	0
TR100246|c0_g1	223	0	0	0	13.61
TR100247|c0_g1	245	0	0	0	0
TR100248|c0_g1	190	0	0	0	0
TR100249|c0_g1	319	0	0	1.27	0
TR10024|c0_g1	187	0	0	0	0
TR100250|c0_g1	210	0	0	0	0
TR100251|c0_g1	235	0	0	0	0
TR100252|c0_g1	274	0	0	0	8.01
TR100253|c0_g1	244	0	0	0	0
TR100254|c0_g1	284	0	0	0	0
TR100255|c0_g1	220	0	0	0	30.77
TR100256|c0_g1	298	0	0	0	13.86
TR100257|c0_g1	176	0	0	0	0
TR100258|c0_g1	260	0	5.92	0	0
TR100259|c0_g1	184	0	0	0	0
TR10025|c0_g1	673	0	1.81	0	0.66
TR10025|c0_g2	616	0	0	0	0
TR100260|c0_g1	177	0	0	0	0
TR100261|c0_g1	184	0	0	0	0
TR100262|c0_g1	233	0	0	0	0
TR100263|c0_g1	298	0	0	0	4.62
TR100264|c0_g1	184	0	0	0	0
TR100265|c0_g1	188	0	0	0	0
TR100266|c0_g1	314	0	3.72	4.15	0
TR100267|c0_g1	455	0	0	0	2.32
TR100268|c0_g1	177	0	0	0	0
TR100269|c0_g1	178	0	0	0	0
TR10026|c0_g1	252	0	0	0	4.93
TR10026|c1_g1	227	0	0	0	0
TR100270|c0_g1	178	0	0	0	0
TR100271|c0_g1	190	0	0	0	0
TR100272|c0_g1	179	0	0	0	0
TR100273|c0_g1	229	0	14.53	0	0
TR100274|c0_g1	204	0	0	0	0
TR100275|c0_g1	214	0	0	0	0
TR100276|c0_g1	203	0	0	0	0
TR100277|c0_g1	219	0	0	0	0
TR100278|c0_g1	211	0	0	0	0
TR100279|c0_g1	208	165.73	0	0	0
TR10027|c0_g1	277	3.03	15.74	0	0
TR100280|c0_g1	243	0	0	0	0
TR100281|c0_g1	221	0	0	0	0
TR100282|c0_g1	181	0	0	0	0
TR100283|c0_g1	181	0	0	0	0
TR100284|c0_g1	211	0	0	0	0
TR100285|c0_g1	185	0	0	0	0
TR100286|c0_g1	210	0	0	0	0
TR100287|c0_g1	265	0	0	0	10.15
TR100288|c0_g1	181	0	0	0	0
TR100289|c0_g1	200	0	0	0	0
TR10028|c0_g1	411	1.14	0	3.07	0
TR100290|c0_g1	190	0	0	0	0
TR100291|c0_g1	240	0	0	0	0
TR100292|c0_g1	221	0	0	16.94	14.76
TR100293|c0_g1	177	0	0	0	0
TR100294|c0_g1	206	0	0	0	0
TR100295|c0_g1	195	0	0	0	0
TR100296|c0_g1	182	0	0	0	0
TR100297|c0_g1	287	0	0	0	0
TR100298|c0_g1	206	0	0	0	0
TR100299|c0_g1	286	0	0	4.81	2
TR10029|c0_g1	234	0	0	0	0
TR10029|c0_g2	235	9.75	0	0	0
TR10029|c0_g3	234	0	0	0	0
TR1002|c0_g1	226	0	0	0	0
TR100300|c0_g1	176	0	0	0	0
TR100300|c0_g2	176	0	0	0	0
TR100301|c0_g1	192	0	0	0	0
TR100302|c0_g1	206	0	0	0	0
TR100303|c0_g1	269	0	0	0	3.04
TR100304|c0_g1	215	61.15	0	0	0
TR100305|c0_g1	286	0	0	0	0
TR100306|c0_g1	198	0	0	0	0
TR100307|c0_g1	199	0	0	0	0
TR100308|c0_g1	203	0	0	0	0
TR100309|c0_g1	201	0	0	0	0
TR100309|c0_g2	201	0	0	0	0
TR10030|c0_g1	302	0	0	1.72	0
TR100310|c0_g1	175	0	0	0	0
TR100311|c0_g1	229	0	0	0	0
TR100312|c0_g1	311	0	0	0	2.39
TR100313|c0_g1	217	0	0	0	0
TR100314|c0_g1	206	0	0	0	0
TR100315|c0_g1	214	21.25	0	0	0
TR100316|c0_g1	208	0	0	0	0
TR100317|c0_g1	182	0	0	0	0
TR100318|c0_g1	241	0	0	0	0
TR100319|c0_g1	189	0	0	0	0
TR10031|c0_g1	244	0	0	0	19.06
TR10031|c1_g1	308	0	0	0	0
TR100320|c0_g1	221	0	0	0	0
TR100321|c0_g1	230	0	0	0	0
TR100322|c0_g1	200	0	0	0	118.73
TR100323|c0_g1	190	0	0	0	0
TR100324|c0_g1	288	0	0	0	0
TR100325|c0_g1	252	0	0	11.59	0
TR100326|c0_g1	236	0	0	38.73	0
TR100327|c0_g1	178	0	0	0	0
TR100328|c0_g1	187	0	0	0	0
TR100329|c0_g1	189	0	0	0	0
TR10032|c0_g1	185	0	0	0	0
TR10032|c0_g2	185	0	0	0	0
TR100330|c0_g1	205	0	0	0	91.49
TR100331|c0_g1	182	0	0	0	0
TR100332|c0_g1	296	0	0	0	0
TR100333|c0_g1	224	0	0	0	0
TR100334|c0_g1	182	0	0	0	0
TR100335|c0_g1	202	0	0	80.33	0
TR100336|c0_g1	192	0	0	0	0
TR100337|c0_g1	231	0	27.19	11.56	0
TR100338|c0_g1	184	0	0	0	0
TR100339|c0_g1	216	0	0	0	0
TR10033|c0_g1	927	0	0	0	2.39
TR100340|c0_g1	189	0	0	0	0
TR100340|c0_g2	188	0	0	0	0
TR100341|c0_g1	247	0	0	0	0
TR100342|c0_g1	216	0	69.52	0	18.24
TR100343|c0_g1	228	0	0	0	33.56
TR100344|c0_g1	197	0	0	0	0
TR100345|c0_g1	202	0	0	0	0
TR100346|c0_g1	188	0	0	0	0
TR100347|c0_g1	266	0	15.29	0	0
TR100348|c0_g1	182	0	0	0	0
TR100349|c0_g1	212	0	0	0	43.62
TR10034|c0_g1	237	0	0	28.07	0
TR100350|c0_g1	247	0	0	0	0
TR100351|c0_g1	234	0	0	0	0
TR100352|c0_g1	179	0	0	0	0
TR100353|c0_g1	292	0	0	0	1.75
TR100354|c0_g1	206	0	0	0	0
TR100355|c0_g1	212	0	0	0	21.81
TR100356|c0_g1	201	0	0	0	0
TR100357|c0_g1	283	0	0	0	0
TR100358|c0_g1	257	0	0	0	4.25
TR100359|c0_g1	243	0	0	0	0
TR10035|c0_g1	217	0	0	0	0
TR10035|c0_g2	217	0	0	0	0
TR100360|c0_g1	267	11.61	0	0	0
TR100361|c0_g1	193	0	0	0	0
TR100362|c0_g1	194	0	0	0	0
TR100363|c0_g1	185	0	0	0	0
TR100364|c0_g1	230	0	0	0	31.11
TR100365|c0_g1	257	0	0	0	0
TR100366|c0_g1	239	0	0	0	0
TR100367|c0_g1	193	0	0	0	0
TR100368|c0_g1	227	0	0	0	0
TR100369|c0_g1	262	0	0	0	11.04
TR10036|c0_g1	1765	0	0	0	2.24
TR100370|c0_g1	194	0	0	0	0
TR100371|c0_g1	213	0	0	0	0
TR100372|c0_g1	202	0	0	0	0
TR100373|c0_g1	283	7.9	0	0	0
TR100374|c0_g1	194	0	0	0	0
TR100375|c0_g1	228	0	0	0	11.19
TR100376|c0_g1	215	0	0	0	0
TR100377|c0_g1	177	0	0	0	0
TR100378|c0_g1	197	0	0	0	0
TR100379|c0_g1	203	0	121	0	0
TR10037|c1_g1	190	0	0	0	0
TR100380|c0_g1	224	0	0	15.04	0
TR100381|c0_g1	196	0	0	0	0
TR100382|c0_g1	193	0	0	0	0
TR100383|c0_g1	266	0	0	0	0
TR100384|c0_g1	216	0	0	0	0
TR100385|c0_g1	187	0	0	0	0
TR100386|c0_g1	195	0	0	0	0
TR100387|c0_g1	283	0	0	0	0
TR100388|c0_g1	195	0	0	0	0
TR100389|c0_g1	245	0	0	21.57	0
TR10038|c0_g1	222	0	0	0	0
TR100390|c0_g1	177	0	0	0	0
TR100391|c0_g1	189	0	0	0	0
TR100392|c0_g1	219	0	0	0	0
TR100393|c0_g1	222	0	0	0	0
TR100394|c0_g1	184	0	0	0	0
TR100395|c0_g1	251	0	30	0	0
TR100396|c0_g1	1260	0.12	0	0.89	1.26
TR100397|c0_g1	647	0	0	0	1.31
TR100398|c0_g1	446	0	0	0	1.36
TR100399|c0_g1	782	0	0	1.09	1.29
TR10039|c0_g1	349	0.78	0	0	0
TR1003|c0_g1	259	0	0	0	0
TR1003|c0_g2	255	5.32	0	0	0
TR100400|c0_g1	666	0	0.14	0	1.58
TR100401|c0_g1	263	0	0	0	10.73
TR100402|c0_g1	322	0	0	0	1.97
TR100403|c0_g1	815	0	0	0	1.69
TR100404|c0_g1	817	0.07	0	0	348.27
TR100405|c0_g1	211	0	0	0	0
TR100406|c0_g1	535	0	0	0	3.99
TR100407|c0_g1	216	0	0	62.53	0
TR100408|c0_g1	220	33.37	0	0	0
TR100409|c0_g1	225	0	0	0	0
TR10040|c0_g1	240	0	0	0	0
TR100410|c0_g1	477	0	0	0	2.95
TR100411|c0_g1	253	0	0	0	0
TR100412|c0_g1	391	2.78	0	0	0
TR100413|c0_g1	2059	106.82	119.35	191.22	117.23
TR100414|c0_g1	174	0	0	0	0
TR100415|c0_g1	303	0	0	10.15	0
TR100416|c0_g1	592	0	0	0	2.67
TR100417|c0_g1	727	0	0	0	1.75
TR100418|c0_g1	180	0	0	0	0
TR100419|c0_g1	190	0	0	0	0
TR10041|c0_g1	235	0	0	0	0
TR10041|c0_g2	222	0	0	0	0
TR100420|c0_g1	1707	0	0	0	1.67
TR100421|c0_g1	235	0	0	0	0
TR100422|c0_g1	1262	0	0	0	2.52
TR100423|c0_g1	475	0	0	0	1.61
TR100424|c0_g1	217	0	0	0	0
TR100425|c0_g1	292	0	0	2.11	1.75
TR100426|c0_g1	919	0	0	0	3.77
TR100427|c0_g1	219	17.35	0	0	0
TR100428|c0_g1	271	0	0	0	5.77
TR100429|c0_g1	235	0	0	0	17.28
TR10042|c0_g1	242	0	0	0	0
TR100430|c0_g1	377	1.08	2.93	0	0.48
TR100431|c0_g1	174	0	0	0	0
TR100432|c0_g1	1071	0	0	0	2.17
TR100433|c0_g1	272	0	0	0	0
TR100434|c0_g1	1068	0	0	0	0.54
TR100434|c0_g2	1068	0	0	0	4.35
TR100435|c0_g1	452	0	0	0	1.57
TR100436|c0_g1	296	0	0	0	0
TR100437|c0_g1	182	0	0	0	0
TR100438|c0_g1	236	0	0	29.05	0
TR100439|c0_g1	274	13.01	0	0	0
TR10043|c0_g1	466	0.74	0.33	0	0.24
TR10043|c1_g1	229	0	0	0	0
TR100440|c0_g1	409	0	0	0	1.78
TR100441|c0_g1	374	0	0	0	1.47
TR100442|c0_g1	354	0	0	3.84	0
TR100443|c0_g1	196	0	0	0	0
TR100444|c0_g1	372	0	0	2.5	1
TR100445|c0_g1	238	0	0	0	0
TR100445|c0_g2	238	0	0	0	0
TR100445|c0_g3	237	0	0	0	0
TR100446|c0_g1	688	2.21	1.61	0	0.53
TR100447|c0_g1	189	0	0	0	0
TR100448|c0_g1	237	0	0	0	24.15
TR100449|c0_g1	437	0.3	0	4.35	0.58
TR10044|c0_g1	238	0	0	0	0
TR10044|c0_g2	354	1.46	0	0.77	0
TR10044|c0_g3	221	0	0	0	0
TR10044|c0_g4	222	0	0	0	0
TR100450|c0_g1	433	0	0	0.75	0
TR100451|c0_g1	876	0	0	0	1.16
TR100452|c0_g1	356	0	1.92	0	0.6
TR100453|c0_g1	225	0	49.93	0	0
TR100454|c0_g1	261	0	0	0	0
TR100455|c0_g1	304	0	0	0	4.09
TR100456|c0_g1	261	0	17.31	0	0
TR100457|c0_g1	667	1.39	0	0.71	0
TR100458|c0_g1	184	0	0	0	0
TR100459|c0_g1	264	0	16.06	0	0
TR10045|c0_g1	215	0	0	0	0
TR100460|c0_g1	327	0	0	0	3.63
TR100461|c1_g1	262	4.4	0	0	3.68
TR100461|c1_g2	266	0	0	0	0
TR100461|c1_g3	263	0	0	0	0
TR100461|c1_g4	265	0	0	0	0
TR100461|c1_g5	277	0	0	0	0
TR100461|c1_g6	264	0	0	0	0
TR100462|c0_g1	768	0.08	0	0.9	0.8
TR100463|c0_g1	187	0	0	0	0
TR100464|c0_g1	398	0.43	0.58	0	0.78
TR100465|c0_g1	195	0	0	0	0
TR100466|c0_g1	234	0	0	0	0
TR100467|c0_g1	182	0	0	0	0
TR100468|c0_g1	241	0	0	0	0
TR100469|c0_g1	327	0	0	0	3.63
TR10046|c0_g1	222	0	0	0	0
TR100470|c0_g1	1061	0	0	0	4.45
TR100471|c0_g1	465	0	0	0	1.21
TR100472|c0_g1	478	0	0	2.28	0.68
TR100473|c0_g1	204	0	0	0	0
TR100474|c0_g1	271	0	0	0	5.77
TR100475|c0_g1	316	0	0	0	2.18
TR100476|c0_g1	318	2.59	0	0	0
TR100477|c0_g1	1181	0.09	0	0.6	1.14
TR100478|c0_g1	783	0	0	0	3.09
TR100479|c0_g1	2599	0	0	0	6.5
TR10047|c0_g1	2765	0	0	0	55.36
TR100480|c0_g1	496	0	0	0	2.27
TR100481|c0_g1	208	0	0	0	0
TR100482|c0_g1	274	0	0	9.56	0
TR100483|c0_g1	316	0	0	0	0
TR100484|c0_g1	1149	0	0	0.13	3.69
TR100485|c0_g1	609	0.26	0	1.01	1.06
TR100486|c0_g1	854	0.77	0.46	0	0.38
TR100487|c0_g1	286	0	0	0	6
TR100488|c0_g1	214	0	0	0	0
TR100489|c0_g1	2672	0	0	0	2.7
TR10048|c0_g1	174	0	0	0	0
TR100490|c0_g1	268	18.87	0	0	0
TR100491|c0_g1	399	0	0	1.93	0.39
TR100492|c0_g1	176	0	0	0	0
TR100493|c0_g1	1997	0	0	0	0
TR100493|c0_g2	1978	0	0	0	3.11
TR100493|c0_g3	1994	0	0	0	0
TR100493|c0_g4	2003	0	0	0	0
TR100493|c0_g5	1995	0	0	0	0
TR100493|c0_g6	1996	0	0	0	0
TR100493|c0_g7	2000	0	0	0	0
TR100494|c0_g1	232	0	0	0	19.26
TR100495|c0_g1	782	0	0	0.33	0.95
TR100496|c0_g1	554	0	0	0.81	0.32
TR100497|c0_g1	193	0	0	0	0
TR100498|c0_g1	277	0	0	0	0
TR100499|c0_g1	203	0	0	0	0
TR10049|c0_g1	327	0	0	0	0
TR10049|c0_g2	387	0	0	0	0
TR1004|c0_g1	324	0	0	5.85	0.95
TR100500|c0_g1	441	0.3	1.59	0	0
TR100501|c0_g1	839	0.93	0.47	1.08	0.31
TR100502|c0_g1	210	0	0	0	0
TR100503|c0_g1	218	0	0	0	0
TR100504|c0_g1	928	0	0	0	1.53
TR100505|c0_g1	705	0	0	0	2.14
TR100506|c0_g1	543	0	0	0	1.68
TR100507|c0_g1	378	1.61	0.73	0	0
TR100508|c0_g1	817	0	0	0	1.53
TR100509|c0_g1	446	0	0	0	2.99
TR10050|c0_g1	176	0	0	0	0
TR100510|c0_g1	196	0	0	0	0
TR100511|c0_g1	232	0	0	0	28.89
TR100512|c0_g1	369	1.2	1.62	0	1.04
TR100513|c0_g1	282	0	0	0	2.19
TR100514|c0_g1	2178	0	0	0	2.13
TR100515|c0_g1	392	0	0	0	4.11
TR100516|c0_g1	322	0	0	2.42	1.97
TR100517|c0_g1	415	1.83	1.98	0	0
TR100518|c0_g1	1669	0	0	0	1.32
TR100519|c0_g1	201	0	0	0	75.01
TR10051|c0_g1	194	0	0	0	0
TR10051|c0_g2	194	0	0	0	0
TR100520|c0_g1	709	0	0	0	1.72
TR100521|c0_g1	195	0	0	0	0
TR100522|c0_g1	418	0	0	0	2.32
TR100523|c0_g1	912	0	0	0	2.04
TR100524|c0_g1	247	0	8.38	0	0
TR100525|c0_g1	205	0	0	0	0
TR100526|c0_g1	461	0	0	0	2.24
TR100527|c0_g1	768	0	0	0	2.13
TR100528|c0_g1	817	158.64	238.04	210.79	369.89
TR100529|c0_g1	410	0	0	0	4.58
TR10052|c0_g1	241	0	0	0	0
TR100530|c0_g1	267	0	19.9	0	0
TR100531|c0_g1	218	0	0	0	0
TR100532|c0_g1	834	0	0	0	3.35
TR100533|c0_g1	999	0	0	0	1.55
TR100534|c0_g1	345	4.15	3.36	0	0.7
TR100535|c0_g1	619	0	0	0	1.81
TR100536|c0_g1	405	0	2.71	0	0
TR100537|c0_g1	257	0	0	0	0
TR100537|c0_g2	331	0	0	0	1.71
TR100538|c0_g1	405	2.41	1.63	0	1.47
TR100538|c0_g2	1066	2.3	1.39	9.83	2.56
TR100539|c0_g1	882	0	0	0.27	1
TR10053|c0_g1	400	0	1.71	0	2.16
TR10053|c0_g2	415	0	0	0	0.46
TR100540|c0_g1	233	0	0	0	0
TR100541|c0_g1	245	21.34	0	0	0
TR100542|c0_g1	206	0	0	0	0
TR100543|c0_g1	1314	0	0	0	1.9
TR100544|c0_g1	362	0	0	0	1.69
TR100545|c0_g1	201	0	0	0	0
TR100546|c0_g1	251	0	30	0	0
TR100547|c0_g1	298	0	2.52	0	0
TR100548|c0_g1	233	10.43	0	0	0
TR100549|c0_g1	1243	0	0	0	1.82
TR10054|c0_g1	200	0	0	0	0
TR100550|c0_g1	267	0	0	0	6.41
TR100551|c0_g1	1221	0	0	0	1.23
TR100552|c0_g1	221	0	0	33.87	0
TR100552|c1_g1	215	0	0	0	0
TR100553|c0_g1	796	2.89	2.8	0.64	0.59
TR100554|c0_g1	600	0	0	0	2.33
TR100555|c0_g1	195	0	0	0	0
TR100556|c0_g1	193	0	0	0	0
TR100557|c0_g1	178	0	0	0	0
TR100558|c0_g1	265	0	0	0	6.77
TR100559|c0_g1	204	0	0	0	0
TR10055|c1_g1	212	0	0	0	0
TR100560|c0_g1	284	0	0	0	6.28
TR100561|c0_g1	309	0	0	0	4.96
TR100562|c0_g1	590	0	0	0	1.27
TR100563|c0_g1	337	0	0	0	0
TR100563|c0_g2	333	0	0	0	4.96
TR100563|c0_g3	338	0	0	0	0
TR100564|c0_g1	818	0.75	0	0.51	0
TR100565|c0_g1	242	0	0	0	0
TR100566|c0_g1	718	0	0	0	0.89
TR100567|c0_g1	725	0.09	0.24	0	0.58
TR100568|c0_g1	481	1.81	0	0	0
TR100569|c0_g1	1705	0	0	0	2.21
TR10056|c0_g1	394	0	0	0	1.07
TR10056|c0_g2	341	0	0	0	3.93
TR100570|c0_g1	297	0	0	0	0
TR100571|c0_g1	834	0	0	0.49	1.01
TR100572|c0_g1	218	0	0	0	16.74
TR100573|c0_g1	503	0	0	0	1.6
TR100573|c1_g1	489	0.65	0	1.35	0
TR100574|c0_g1	1019	0	0	0	1.74
TR100575|c0_g1	1029	0	0	0	2.81
TR100576|c0_g1	602	0	0	0	1.77
TR100576|c0_g2	515	0	0	0	0
TR100576|c0_g3	602	0	0	0	0
TR100577|c0_g1	1352	4.48	8.04	9.71	3.51
TR100578|c0_g1	1126	0	0	0	5.47
TR100579|c0_g1	280	0	0	0	4.6
TR10057|c0_g1	234	0	0	10.38	0
TR10057|c0_g2	235	0	0	0	0
TR100580|c0_g1	749	0	0.46	0	1.02
TR100581|c0_g1	215	0	0	0	0
TR100582|c0_g1	1056	0	0	0	2.54
TR100583|c0_g1	208	0	0	0	0
TR100584|c0_g1	223	0	0	0	0
TR100585|c0_g1	561	0	0	0	2.35
TR100586|c0_g1	780	0	0	0.44	0.95
TR100587|c0_g1	360	0	0	0.71	1.73
TR100588|c0_g1	592	0	0	0	0.98
TR100589|c0_g1	339	0	0	0	1.51
TR10058|c0_g1	336	0	0	0	0
TR100590|c0_g1	660	0.22	0.29	0	0.57
TR100591|c0_g1	865	0	0.09	0	18.27
TR100592|c0_g1	230	0	0	0	0
TR100593|c0_g1	1276	0	0	0.71	0.77
TR100594|c0_g1	757	0	0	0	1.63
TR100595|c0_g1	667	0	0	0	22.94
TR100596|c0_g1	250	0	0	0	0
TR100597|c0_g1	257	0	0	0	12.74
TR100598|c0_g1	180	0	0	0	0
TR100599|c0_g1	889	0.59	0.61	0	0.21
TR10059|c0_g1	227	0	0	0	0
TR1005|c0_g1	176	0	0	0	0
TR100600|c0_g1	181	0	0	0	0
TR100601|c0_g1	733	0	0	0	3.06
TR100602|c0_g1	1252	0	0	0	1.72
TR100603|c0_g1	484	1.11	0.3	0	0
TR100604|c0_g1	316	5.37	0	0	0
TR100605|c0_g1	502	0	0	1.01	1.4
TR100606|c0_g1	394	0	0	0	0.81
TR100607|c0_g1	731	0	0	0	6.05
TR100608|c0_g1	242	0	0	0	0
TR100609|c0_g1	1110	0	0	0	2.53
TR10060|c0_g1	361	1.33	0.9	0	0.57
TR10060|c0_g2	193	0	0	0	0
TR100610|c0_g1	1169	28.44	33.77	88.78	60.56
TR100611|c0_g1	249	6.32	7.92	0	0
TR100612|c0_g1	680	0	0	0	1.96
TR100613|c0_g1	244	0	0	0	12.7
TR100614|c0_g1	316	0	0	0	1.09
TR100615|c0_g1	360	0	0	0	0
TR100616|c0_g1	1051	0	0	0	1.11
TR100617|c0_g1	325	0	0	0	0
TR100618|c0_g1	394	0	0	0.51	2.42
TR100619|c0_g1	419	0	0	0	0
TR100619|c0_g2	257	0	0	0	0
TR10061|c0_g1	185	0	0	0	0
TR100620|c0_g1	296	0	0	0	4.82
TR100621|c0_g1	1128	0	0	0	1.87
TR100622|c0_g1	217	0	0	0	0
TR100623|c0_g1	308	6.24	0	3.08	0
TR100624|c0_g1	243	0	0	7.66	0
TR100625|c0_g1	543	0	0	0	2.35
TR100626|c0_g1	406	0	0	2.28	0.73
TR100627|c0_g1	997	0	0	0	1.98
TR100628|c0_g1	522	0	0	0	1.65
TR100629|c0_g1	364	0	0	0	2.2
TR10062|c0_g1	591	0.86	1.09	0	0.28
TR10062|c0_g2	614	0.33	0	1.32	0
TR100630|c0_g1	245	28.45	26.6	21.57	6.15
TR100631|c1_g1	201	0	0	0	0
TR100631|c1_g2	314	424.93	251.09	516.65	548.01
TR100631|c1_g3	201	0	0	42.31	0
TR100631|c1_g4	201	0	0	144.57	61.36
TR100632|c0_g1	447	0.57	0	2.38	0
TR100633|c0_g1	471	0	0	0	3.29
TR100634|c0_g1	442	0	0	0	2.24
TR100635|c0_g1	772	0	0	0	1.49
TR100636|c0_g1	684	1.32	0.54	0.82	1.08
TR100637|c0_g1	284	0	0	5.03	2.09
TR100638|c0_g1	190	0	0	0	0
TR100639|c0_g1	493	0	0	0	0.84
TR10063|c0_g1	220	0	0	0	0
TR100640|c0_g1	329	0	0	0	5.28
TR100641|c0_g1	239	0	0	0	0
TR100642|c0_g1	204	0	0	0	0
TR100643|c0_g1	265	0	0	0	10.15
TR100644|c0_g1	398	0	0	0.49	0.78
TR100645|c0_g1	256	15.54	0	5.15	0
TR100646|c0_g1	968	0	0	0	1.5
TR100647|c0_g1	324	0	0	3.51	2.86
TR100648|c0_g1	286	0	0	0	0
TR100649|c0_g1	218	0	0	0	0
TR10064|c0_g1	332	0	0	0	7.56
TR100650|c0_g1	232	0	0	0	0
TR100651|c0_g1	447	0	0	0	7.03
TR100652|c0_g1	556	0	0	0.6	1.28
TR100653|c0_g1	477	0	0	0	2.05
TR100654|c0_g1	1050	0	0	0	1.78
TR100655|c0_g1	473	0	0	0.29	1.63
TR100656|c0_g1	875	0	0	0	1.38
TR100657|c0_g1	540	0	0	0	2.04
TR100658|c0_g1	334	0	0	3.01	2.45
TR100659|c0_g1	333	0	0	0	0
TR10065|c1_g1	528	0	0	0	1.43
TR100660|c0_g1	367	4.29	2.49	3.96	2.65
TR100661|c0_g1	1756	0	0	1.06	1.21
TR100662|c0_g1	547	0	0	0	3.63
TR100663|c0_g1	1230	0	0	0	1.98
TR100664|c0_g1	324	0	0	0	1.91
TR100665|c0_g1	617	0.37	0.17	0.98	0
TR100666|c0_g1	600	0	0	1.38	0.68
TR100667|c0_g1	3359	0	0	0	3.48
TR100668|c0_g1	482	0	0	0	2.43
TR100669|c0_g1	196	0	0	0	0
TR10066|c0_g1	203	0	0	0	0
TR10066|c0_g2	203	69.92	0	0	33.77
TR100670|c0_g1	293	0	0	0	0
TR100671|c0_g1	897	0	0	0	1.67
TR100672|c0_g1	303	0	0	5.07	1.39
TR100673|c0_g1	242	23.39	0	0	0
TR100674|c0_g1	633	0	0	0	4.7
TR100675|c0_g1	175	0	0	0	0
TR100676|c0_g1	363	0	0	0	2.22
TR100677|c0_g1	211	0	0	0	0
TR100678|c0_g1	183	0	0	0	0
TR100679|c0_g1	1631	3.67	1.69	0	0.25
TR10067|c0_g1	215	0	0	0	0
TR10067|c0_g2	198	0	0	0	0
TR100680|c0_g1	407	0	0	0	2.17
TR100681|c0_g1	398	0	0	0	0
TR100682|c0_g1	328	0	0	0	2.68
TR100683|c0_g1	384	0	0	0	1.33
TR100684|c0_g1	234	0	0	20.76	0
TR100685|c0_g1	475	1.17	0.31	0	0.23
TR100686|c0_g1	445	0	0	0.69	0.82
TR100687|c0_g1	762	0	0	0	1.17
TR100688|c0_g1	267	0	0	0	9.62
TR100689|c0_g1	188	0	0	0	0
TR10068|c0_g1	195	0	0	0	0
TR10068|c1_g1	175	0	0	0	0
TR100690|c0_g1	1014	0	0	0	2.1
TR100691|c0_g1	391	0	0	0	0
TR100692|c0_g1	210	0	0	0	0
TR100693|c0_g1	383	0	0	0	2.24
TR100694|c0_g1	364	0	0	2.73	1.65
TR100695|c0_g1	186	0	0	0	0
TR100696|c0_g1	654	0	0	0	2.21
TR100697|c0_g1	215	0	0	0	38.12
TR100698|c0_g1	231	0	0	34.67	0
TR100699|c0_g1	488	0	1.45	0	1.29
TR10069|c0_g1	424	0	0	0	0.63
TR10069|c0_g2	373	0	0	0	0
TR1006|c0_g1	255	0	0	0	0
TR1006|c0_g2	645	1.82	0.76	3.17	1.19
TR100700|c0_g1	386	0.49	0.66	0	0.87
TR100701|c0_g1	1740	0	0	0	2.22
TR100702|c0_g1	227	0	0	13.4	0
TR100703|c0_g1	200	0	139.85	0	0
TR100704|c0_g1	939	0	0	0.66	0.91
TR100705|c0_g1	266	0	0	0	0
TR100706|c0_g1	746	0	0	0	1.3
TR100707|c0_g1	593	0.68	0.54	0.35	0.28
TR100708|c0_g1	291	0	0	0	7.15
TR100709|c0_g1	838	0	0	1.18	1
TR10070|c0_g1	282	0	20.75	0	0
TR100710|c0_g1	313	0	0	0	3.46
TR100711|c0_g1	211	0	0	0	0
TR100712|c0_g1	476	0	0	0.58	0.91
TR100713|c0_g1	251	0	0	0	0
TR100714|c0_g1	205	0	0	0	0
TR100715|c0_g1	254	0	0	0	13.92
TR100716|c0_g1	261	0	0	0	0
TR100717|c0_g1	184	0	0	0	0
TR100718|c0_g1	234	0	0	0	8.95
TR100719|c0_g1	464	0	0	0	1.95
TR10071|c0_g1	552	1.43	2.33	0.61	0.16
TR10071|c0_g2	548	0	0	0	0
TR100720|c0_g1	466	0	0	0	1.93
TR100721|c0_g1	531	0	0	0	2.11
TR100722|c0_g1	210	0	29.55	0	47.85
TR100723|c0_g1	1201	0.47	0.56	0.41	1.02
TR100724|c0_g1	639	0	0	0.31	1.46
TR100725|c0_g1	224	0	0	0	52.29
TR100726|c0_g1	263	0	0	0	0
TR100727|c0_g1	294	0	0	0	1.67
TR100728|c0_g1	783	0.4	0.53	0.33	0.69
TR100729|c0_g1	444	0	0	0	1.1
TR10072|c0_g1	199	0	0	0	0
TR10072|c0_g2	206	0	0	0	0
TR100730|c0_g1	308	0	0	0	1.26
TR100731|c0_g1	329	0	0	0	1.76
TR100732|c0_g1	184	0	0	0	0
TR100733|c0_g1	271	10.5	0	0	0
TR100734|c0_g1	328	0	0	0	1.79
TR100735|c0_g1	1598	0	0	0	5.21
TR100736|c0_g1	461	0	0	0	1.49
TR100737|c0_g1	409	0	0	0	0.71
TR100738|c0_g1	219	0	0	0	0
TR100739|c0_g1	375	0	0	0	3.4
TR10073|c0_g1	501	2.22	1.35	1.02	0.2
TR10073|c0_g2	299	3.73	0	0	0
TR100740|c0_g1	268	0	0	0	9.36
TR100741|c0_g1	247	33.5	117.28	202.52	288.23
TR100742|c0_g1	426	0.33	0.9	1.17	0
TR100743|c0_g1	536	0	0	0	1.21
TR100744|c0_g1	305	0	2.2	0	2.68
TR100745|c0_g1	610	0	0	0.5	0.4
TR100746|c0_g1	290	0	0	4.41	1.83
TR100747|c0_g1	991	0	0	0	2.29
TR100748|c0_g1	190	0	0	0	0
TR100749|c0_g1	375	0	0	2.42	1.46
TR10074|c0_g1	2513	0	0	0	3.33
TR100750|c0_g1	291	0	0	0	0
TR100751|c0_g1	786	0.96	0.95	0	0.09
TR100752|c0_g1	248	0	0	0	0
TR100753|c0_g1	225	0	49.93	0	0
TR100754|c0_g1	256	0	0	0	0
TR100755|c0_g1	790	0	0	0	2.2
TR100756|c0_g1	347	0.81	0	4.2	1.36
TR100757|c0_g1	516	0	0	0	1.32
TR100758|c0_g1	1326	0	0	1.66	0
TR100758|c0_g2	1327	0	1.49	0	0
TR100758|c0_g3	1323	3.77	0	0	0
TR100758|c0_g4	1324	2.43	0	0	0
TR100758|c0_g5	1294	50.37	26.58	44.83	18.61
TR100758|c0_g6	1322	13.01	5.27	1.76	4.52
TR100759|c0_g1	643	0	0	0	1.08
TR10075|c0_g1	1667	0	0	0	1.29
TR100760|c0_g1	223	0	0	0	0
TR100761|c0_g1	269	0	0	0	12.16
TR100762|c0_g1	229	0	0	0	0
TR100762|c0_g2	230	0	0	0	0
TR100763|c0_g1	391	0	0	0	2.08
TR100764|c0_g1	1635	0	0	0	5.66
TR100765|c0_g1	213	0	0	0	0
TR100766|c0_g1	610	0	0	1.51	0.8
TR100767|c0_g1	1126	0	0	0	2.02
TR100768|c0_g1	523	0	0	0	1.64
TR100769|c0_g1	292	0	0	0	0
TR10076|c0_g1	356	0	0	0	0
TR10076|c0_g2	348	0	0	0	0
TR100770|c0_g1	309	0	0	0	1.24
TR100771|c0_g1	225	69.07	0	0	0
TR100772|c0_g1	489	0	0	0	2.14
TR100773|c0_g1	311	0	0	0	8.36
TR100774|c0_g1	385	0	0	0	2.2
TR100775|c0_g1	337	0	7.6	0	0
TR100776|c0_g1	346	0	0	0	0.69
TR100777|c0_g1	604	0	0	0	0.81
TR100778|c0_g1	266	0	0	0	9.88
TR100779|c0_g1	1356	0	0	0	3.17
TR10077|c0_g1	954	0	0	0	1.69
TR10077|c0_g2	954	0	0	0	0.92
TR100780|c0_g1	192	0	0	0	0
TR100781|c0_g1	786	0	0	0	1.96
TR100782|c0_g1	567	0.89	1.59	0	0
TR100783|c0_g1	429	0	0	3.07	0
TR100784|c0_g1	357	0	0	2.96	1.79
TR100785|c0_g1	1217	0	0	0	12.6
TR100786|c0_g1	183	0	0	0	0
TR100787|c0_g1	308	0	0	0	2.53
TR100788|c0_g1	252	0	0	0	4.93
TR100789|c0_g1	324	0	0	0	0
TR10078|c0_g1	316	0	0	0	1.09
TR100790|c0_g1	504	16.69	56.94	5.26	4.57
TR100791|c0_g1	1129	0	0	0	11.05
TR100792|c0_g1	254	0	0	0	9.28
TR100793|c0_g1	192	0	0	0	0
TR100794|c0_g1	179	0	0	0	0
TR100795|c0_g1	716	0	0	0	2.09
TR100796|c0_g1	575	0	0	0	2.08
TR100797|c0_g1	572	0	0	0	1.81
TR100798|c0_g1	250	0	0	0	5.24
TR100799|c0_g1	365	4.4	0	0	0
TR10079|c0_g1	476	3.73	0	0	0
TR1007|c0_g1	196	0	0	0	0
TR100800|c0_g1	379	2.12	0	0	0
TR100801|c0_g1	520	0	0	0	1.29
TR100802|c0_g1	458	2.88	0.35	0	0
TR100803|c0_g1	290	0	0	4.41	0
TR100804|c0_g1	409	0	0	0	1.42
TR100805|c0_g1	254	0	0	0	13.92
TR100806|c0_g1	184	0	0	0	0
TR100807|c0_g1	741	0	0	0	1.41
TR100808|c0_g1	291	0	0	0	0
TR100809|c0_g1	2624	0	0	0	1.92
TR10080|c0_g1	293	0	0	0	1.71
TR10080|c0_g2	289	0	0	4.5	1.87
TR100810|c0_g1	354	0	0	0	0
TR100810|c0_g2	363	0	0	0	0
TR100810|c0_g3	352	0	0	0	0.96
TR100810|c0_g4	353	0	0	0	0.94
TR100811|c0_g1	480	0	0	0	2.68
TR100812|c0_g1	276	0	0	0	7.62
TR100813|c0_g1	221	0	0	0	0
TR100814|c0_g1	467	0	0	0	2.16
TR100815|c0_g1	298	0	0	0	4.62
TR100816|c0_g1	408	0	0	0	1.79
TR100817|c0_g1	1028	0	0.07	0	2.52
TR100818|c0_g1	389	0	0	0	2.54
TR100819|c0_g1	537	0	0	0	1.03
TR10081|c1_g1	363	0	0	0	0
TR100820|c0_g1	281	0	0	0	0
TR100821|c0_g1	247	0	33.51	0	0
TR100822|c0_g1	659	0	0	0	1.26
TR100823|c0_g1	1815	0	0	0	6.85
TR100824|c0_g1	640	1.85	0.15	0	0.24
TR100825|c0_g1	748	0	0	0	1.76
TR100826|c0_g1	335	0	0	0	0
TR100826|c0_g2	966	2.02	1.45	0.64	0.75
TR100827|c0_g1	2930	0	0	0	3.09
TR100828|c0_g1	449	347.22	416.23	837.42	1110.35
TR100829|c0_g1	348	3.18	1.07	0	0
TR10082|c0_g1	190	0	0	0	0
TR100830|c0_g1	543	0	0	0	0.84
TR100831|c0_g1	254	0	0	0	4.64
TR100832|c0_g1	750	14.32	7.45	19.49	7.65
TR100833|c0_g1	285	0	0	4.92	2.05
TR100834|c0_g1	280	0	0	0	2.3
TR100835|c0_g1	232	0	0	0	19.26
TR100836|c0_g1	333	0	0	0	2.48
TR100837|c0_g1	252	0	21.9	5.8	0
TR100838|c0_g1	471	0	0	0	2.35
TR100839|c0_g1	260	0	0	0	15.57
TR10083|c0_g1	1944	0	0	0	3.78
TR100840|c0_g1	256	0	0	0	0
TR100841|c0_g1	228	0	0	0	22.37
TR100842|c0_g1	487	0	0	0	1.73
TR100843|c0_g1	227	0	0	40.2	0
TR100844|c0_g1	175	0	0	0	0
TR100845|c0_g1	525	12.52	4.55	0	1.99
TR100846|c0_g1	699	0	0	0	1.45
TR100847|c0_g1	255	0	0	0	18.02
TR100848|c0_g1	275	15.88	0	0	0
TR100849|c0_g1	277	0	0	0	0
TR10084|c0_g1	269	0	0	0	0
TR100850|c0_g1	400	0	0	0	1.53
TR100851|c0_g1	279	0	0	0	7.07
TR100852|c0_g1	2214	27.66	32.5	13.71	17.8
TR100853|c0_g1	287	0	0	0	0
TR100853|c0_g2	292	2.16	5.69	0	0
TR100854|c0_g1	1229	0	0	0	1.31
TR100855|c0_g1	486	0	0	0	4.12
TR100856|c0_g1	301	0	0	0	0
TR100856|c0_g2	235	0	47.85	0	0
TR100857|c0_g1	588	1.24	0.73	0.54	0
TR100858|c0_g1	413	0	0	0	2.41
TR100859|c0_g1	195	0	0	0	0
TR10085|c0_g1	1683	0	0	0	1.43
TR10085|c0_g2	1735	0	0	0	0
TR100860|c0_g1	278	0	7.69	0	0
TR100861|c0_g1	235	0	0	0	17.28
TR100862|c0_g1	264	0	0	0	0
TR100863|c0_g1	530	0	0	0	1.24
TR100864|c0_g1	183	0	0	0	0
TR100865|c0_g1	936	0	0	0	1.05
TR100866|c0_g1	245	0	0	0	18.44
TR100867|c0_g1	234	0	0	0	17.91
TR100868|c0_g1	528	0	0	0	6.42
TR100868|c1_g1	254	0	0	0	0
TR100869|c0_g1	658	0.44	0.44	0.44	0
TR10086|c0_g1	268	0	0	0	0
TR100870|c0_g1	1033	0	0	0	35.09
TR100871|c0_g1	208	0	0	0	0
TR100872|c0_g1	202	0	0	0	0
TR100873|c0_g1	261	0	0	0	0
TR100874|c0_g1	208	0	0	0	0
TR100875|c0_g1	681	0	0	0	1.73
TR100876|c0_g1	201	0	0	0	0
TR100877|c0_g1	405	0	0	0	2.2
TR100878|c0_g1	273	0	0	0	5.48
TR100879|c0_g1	1641	0	0	0	3.76
TR10087|c0_g1	2206	0.02	0	0	2.49
TR100880|c0_g1	1254	1.12	1.16	0	0.13
TR100881|c0_g1	535	0	0	0	2.77
TR100882|c0_g1	302	0	0	0	46.85
TR100882|c0_g2	302	0	0	0	48.27
TR100883|c0_g1	207	0	0	0	0
TR100884|c0_g1	517	4.28	2.24	3.31	1.87
TR100885|c0_g1	772	0	0	0	2.11
TR100886|c0_g1	467	1.97	0	2.12	1.68
TR100887|c0_g1	405	0	0	0	1.1
TR100888|c0_g1	186	0	0	0	0
TR100889|c0_g1	842	1.07	1.98	0	0.15
TR10088|c0_g1	246	0	0	0	0
TR100890|c0_g1	177	0	0	0	0
TR100891|c0_g1	184	0	0	0	0
TR100892|c0_g1	204	0	0	0	0
TR100893|c0_g1	1289	4.54	0	4.41	0
TR100894|c0_g1	231	0	0	34.67	0
TR100895|c0_g1	220	0	79.66	0	0
TR100896|c0_g1	1107	0	0	0.66	0.88
TR100897|c0_g1	313	2.84	0	2.81	0
TR100898|c0_g1	821	0	0	0	2.15
TR100899|c0_g1	550	0.32	0.64	0	0.49
TR10089|c0_g1	277	15.14	0	0	0
TR1008|c0_g1	455	1.6	2.15	0.32	0
TR100900|c0_g1	300	0	0	0	2.96
TR100901|c0_g1	417	0	0	0	1
TR100902|c0_g1	1274	0	0	0	2.32
TR100903|c0_g1	790	0	0	0.54	1.69
TR100904|c0_g1	1401	0	0	0	1.94
TR100905|c0_g1	234	0	0	0	0
TR100906|c0_g1	254	0	0	0	0
TR100907|c0_g1	188	0	0	0	0
TR100908|c0_g1	454	0	0	0	1.04
TR100909|c0_g1	1758	0	0	0	3.66
TR10090|c0_g1	254	0	0	0	0
TR100910|c0_g1	304	0	0	0	0
TR100911|c0_g1	1041	0	0	0	1.58
TR100912|c0_g1	191	0	0	0	0
TR100913|c0_g1	231	0	0	0	29.97
TR100914|c0_g1	303	0	0	0	5.57
TR100915|c0_g1	260	0	11.84	0	0
TR100916|c0_g1	408	0	0	0	1.43
TR100917|c0_g1	176	0	0	0	0
TR100918|c0_g1	305	0	0	0	5.35
TR100919|c0_g1	1080	0	0	0	3.43
TR10091|c0_g1	226	0	0	0	0
TR100920|c0_g1	1739	0	0	0	2.89
TR100921|c0_g1	232	0	0	0	0
TR100922|c0_g1	246	0	0	0	0
TR100923|c0_g1	215	0	0	0	0
TR100924|c0_g1	336	0	0	0	1.58
TR100925|c0_g1	532	0	0	0	1.58
TR100926|c0_g1	367	0	0	0	2.12
TR100927|c0_g1	1075	0	0	0	1.51
TR100928|c0_g1	289	0	0	0	0
TR100929|c0_g1	1115	0	0	0	2
TR10092|c0_g1	327	9.96	16.36	0	3.63
TR100930|c0_g1	263	0	0	0	3.58
TR100931|c0_g1	175	0	0	0	0
TR100932|c0_g1	257	0	0	0	12.74
TR100933|c0_g1	1027	3.21	0	5.1	0
TR100934|c0_g1	929	0	0	0	1.92
TR100935|c0_g1	424	1.69	1.83	0	0.32
TR100936|c0_g1	195	0	0	0	0
TR100937|c0_g1	318	0	0	3.87	3.16
TR100938|c0_g1	349	1.57	0	0	0
TR100939|c0_g1	291	0	0	6.47	0
TR10093|c0_g1	379	0	0	0.58	2.8
TR100940|c0_g1	749	0	0.11	0	1.75
TR100941|c0_g1	287	0	0	4.7	0
TR100942|c0_g1	232	0	0	0	0
TR100943|c0_g1	191	0	0	0	0
TR100944|c0_g1	261	0	0	0	0
TR100945|c0_g1	835	0	0	0.1	1.79
TR100946|c0_g1	288	0	0	0	5.73
TR100947|c0_g1	203	0	0	0	0
TR100948|c0_g1	351	0	10.28	0	0
TR100949|c0_g1	1069	0	0	0	9.4
TR10094|c0_g1	254	5.47	0	0	0
TR10094|c0_g2	212	23.13	0	0	0
TR10094|c0_g3	196	0	0	0	0
TR10094|c0_g4	209	26.42	0	0	0
TR10094|c0_g5	194	0	0	0	0
TR100950|c0_g1	394	0	0	0	2.83
TR100951|c0_g1	197	0	0	0	0
TR100952|c0_g1	597	0	0	0	1.8
TR100953|c0_g1	185	0	0	0	0
TR100954|c0_g1	271	0	0	0	0
TR100955|c0_g1	382	0	0	0	4.98
TR100956|c0_g1	278	0	0	0	0
TR100957|c0_g1	598	0	0	0.87	0.55
TR100958|c0_g1	1321	6.22	8.19	13.18	11.65
TR100959|c0_g1	315	0	0	0	3.33
TR10095|c0_g1	593	0	0	0	5.46
TR100960|c0_g1	901	0.51	1.36	0.18	0.21
TR100961|c0_g1	265	0	0	0	0
TR100962|c0_g1	246	0	0	0	0
TR100963|c0_g1	546	0	0	0	3.98
TR100964|c0_g1	392	0	0	0	1.23
TR100965|c0_g1	308	7.8	0	0	0
TR100966|c0_g1	295	6.08	0	1.98	0
TR100967|c0_g1	204	0	0	0	0
TR100968|c0_g1	253	0	0	0	14.35
TR100969|c0_g1	847	0	0	0	1.98
TR10096|c0_g1	174	0	0	0	0
TR100970|c0_g1	464	2.76	0	0.31	0
TR100971|c0_g1	596	0	0	0	1.53
TR100972|c0_g1	485	0.22	0	0.27	0.87
TR100973|c0_g1	200	0	0	0	39.58
TR100974|c0_g1	2587	0	0	0	3.11
TR100975|c0_g1	209	0	0	0	0
TR100976|c0_g1	2142	1.46	0.95	1.39	0.07
TR100977|c0_g1	271	0	13.56	0	0
TR100978|c0_g1	1106	0	0	0	1.19
TR100979|c0_g1	495	0	0	0	0.21
TR10097|c0_g1	276	0	0	0	5.08
TR10097|c0_g2	276	0	0	12.14	15.23
TR100980|c0_g1	2673	1.02	0.88	1.01	0
TR100981|c0_g1	789	0	0	0	3.23
TR100982|c0_g1	197	0	0	0	0
TR100983|c0_g1	274	0	0	0	5.34
TR100984|c0_g1	533	0	0	0	2.27
TR100985|c0_g1	327	0	0	5.58	0
TR100986|c0_g1	601	0.26	0.88	0	0.82
TR100987|c0_g1	349	0	0	2.45	1.98
TR100988|c0_g1	1044	0	0	0	1.74
TR100989|c0_g1	462	0	0	0	2.47
TR10098|c0_g1	296	0	0	0	3.21
TR10098|c1_g1	189	0	0	0	0
TR100990|c0_g1	253	0	0	5.63	0
TR100991|c0_g1	237	27.41	0	0	0
TR100992|c0_g1	262	0	0	0	0
TR100993|c0_g1	355	5.75	0	1.52	0
TR100994|c0_g1	294	0	0	0	0
TR100995|c0_g1	737	0	0	0	1.33
TR100996|c0_g1	305	0	11	0	5.35
TR100997|c0_g1	418	0	0	0.42	1.99
TR100998|c0_g1	277	0	0	0	0
TR100999|c0_g1	254	0	0	0	13.92
TR10099|c0_g1	717	0	0	0	1.89
TR1009|c0_g1	199	0	0	0	0
TR100|c0_g1	261	0	0	0	0
TR100|c0_g2	260	0	0	4.6	0
TR101000|c0_g1	343	0	0	0	2.15
TR101001|c0_g1	456	0	0	0	1.54
TR101002|c0_g1	205	0	0	0	30.5
TR101003|c0_g1	175	0	0	0	0
TR101004|c0_g1	273	0	0	0	5.48
TR101005|c0_g1	336	0	0	0	1.58
TR101006|c0_g1	272	0	0	0	2.81
TR101007|c0_g1	358	12.43	0	2.2	0
TR101007|c0_g2	276	0	0	0	0
TR101007|c0_g3	362	0.65	0	2.79	1.69
TR101008|c0_g1	380	0	0	0	1.85
TR101009|c0_g1	238	0	0	0	15.55
TR10100|c0_g1	1691	0	0	0.04	5.86
TR101010|c0_g1	774	0	0	0	0
TR101010|c0_g2	773	0	0	0.44	0.79
TR101011|c0_g1	336	0	0	0	2.37
TR101012|c0_g1	326	0	0	0	3.69
TR101013|c0_g1	188	0	0	0	0
TR101014|c0_g1	248	0	0	0	5.58
TR101015|c0_g1	719	0	0	0	1.58
TR101016|c0_g1	268	0	0	0	0
TR101017|c0_g1	381	0	0.7	0	0
TR101018|c0_g1	353	0	2	0	0
TR101019|c0_g1	371	0	0	0	1.52
TR10101|c0_g1	278	2.96	3.85	0	0
TR10101|c0_g2	244	0	0	29.69	0
TR101020|c0_g1	318	0	0	0	4.22
TR101021|c0_g1	374	0	0	0	1.47
TR101022|c0_g1	176	0	0	0	0
TR101023|c0_g1	296	5.95	0	0	0
TR101024|c0_g1	407	0.39	0	0	0.72
TR101025|c0_g1	437	0	0	0	0.29
TR101026|c0_g1	243	0	0	0	19.69
TR101027|c0_g1	190	0	0	0	0
TR101027|c0_g2	188	0	0	0	0
TR101028|c0_g1	430	0	0	0	1.52
TR101029|c0_g1	194	0	0	0	0
TR10102|c0_g1	486	0	0	0.82	0
TR10102|c0_g2	410	3.83	0	0	0
TR101030|c0_g1	371	2.33	0.79	0.63	0
TR101031|c0_g1	669	0	0	0	1.23
TR101032|c0_g1	276	0	20.13	0	0
TR101033|c0_g1	251	0	0	0	10.17
TR101034|c0_g1	748	0	0	0	1.67
TR101035|c0_g1	197	0	0	0	0
TR101036|c0_g1	828	0.07	0.19	0.4	0.24
TR101037|c0_g1	443	0	0	0	2.78
TR101038|c0_g1	300	0	0	0	1.48
TR101039|c0_g1	215	0	0	0	0
TR10103|c0_g1	229	0	0	0	0
TR101040|c0_g1	629	0	0	0	1.38
TR101041|c0_g1	351	20.55	7.2	14.35	34.1
TR101042|c0_g1	197	0	0	0	0
TR101043|c0_g1	216	0	0	0	0
TR101044|c0_g1	189	0	0	0	0
TR101045|c0_g1	220	0	0	0	0
TR101046|c0_g1	3215	6.64	4.18	3.86	4.02
TR101047|c0_g1	528	0	0	0.68	0.36
TR101048|c0_g1	307	0	0	0	3.86
TR101049|c0_g1	955	0	0	0	45.52
TR10104|c0_g1	209	0	0	56.98	0
TR101050|c0_g1	889	0	0	0	3.11
TR101051|c0_g1	212	0	0	0	0
TR101052|c0_g1	308	4.68	0	1.54	2.53
TR101053|c0_g1	620	6.89	1.8	0	0
TR101054|c0_g1	739	0	0	0	1.42
TR101055|c0_g1	481	0	0	0	0.44
TR101055|c0_g2	475	0	0	0	0.69
TR101056|c0_g1	263	0	0	0	0
TR101057|c0_g1	294	0	0	0	15.07
TR101058|c0_g1	275	0	0	0	0
TR101059|c0_g1	235	0	0	0	0
TR10105|c0_g1	216	0	0	0	0
TR101060|c0_g1	365	0	0	0	2.71
TR101061|c0_g1	1205	0	0	0	4.72
TR101062|c0_g1	858	0.07	0	0.57	1.34
TR101063|c0_g1	644	0	3.8	0	0
TR101064|c0_g1	268	0	0	3.71	0
TR101065|c0_g1	228	12.4	0	0	0
TR101066|c0_g1	270	0	0	0	8.88
TR101067|c0_g1	808	0	0	0	1.72
TR101068|c0_g1	668	1.59	0	1.14	0
TR101069|c0_g1	3296	1.06	1.89	0.09	0.2
TR10106|c0_g1	446	0	0	1.37	2.45
TR101070|c0_g1	1202	0	0	0	2.13
TR101071|c0_g1	254	0	0	0	4.64
TR101072|c0_g1	224	28.67	0	0	0
TR101073|c0_g1	831	0	0	0	1.1
TR101074|c0_g1	261	0	0	0	11.35
TR101075|c0_g1	444	0	0	1.39	1.1
TR101076|c0_g1	175	0	0	0	0
TR101077|c0_g1	349	0	0	0	0
TR101078|c0_g1	471	0	0	0	1.64
TR101079|c0_g1	225	0	0	0	0
TR10107|c0_g1	624	0	0	0	1.78
TR101080|c0_g1	414	0	0	0	2.39
TR101081|c0_g1	264	0	0	0	0
TR101082|c0_g1	397	0	0	0	1.57
TR101083|c0_g1	756	0	0	0	1.73
TR101084|c0_g1	308	0	0	0	3.79
TR101085|c0_g1	466	0	0	0	2.9
TR101086|c0_g1	334	0	0	0	1.63
TR101087|c0_g1	722	0	0	0	1.96
TR101088|c0_g1	203	0	0	0	0
TR101089|c0_g1	211	0	0	0	45.67
TR10108|c0_g1	192	0	0	0	0
TR10108|c0_g2	387	0.48	0	0	0
TR101090|c0_g1	645	0	0.91	0	0
TR101090|c0_g2	670	1.69	0	1.27	1.23
TR101091|c0_g1	223	0	0	0	40.82
TR101092|c0_g1	638	0	0	0.93	1.1
TR101093|c0_g1	540	0	0	0	1.34
TR101093|c0_g2	540	0	0	0	1.88
TR101094|c0_g1	233	0	0	10.76	0
TR101095|c0_g1	185	0	0	0	0
TR101096|c0_g1	339	1.82	0	0.93	0
TR101097|c0_g1	1452	0	0	0	6.73
TR101098|c0_g1	201	0	0	0	0
TR101099|c0_g1	330	1.05	0	0	0
TR10109|c0_g1	302	0	0	0	0
TR1010|c0_g1	235	0	0	0	0
TR1010|c0_g2	183	0	0	0	0
TR101100|c0_g1	252	0	0	0	9.86
TR101101|c0_g1	721	0	0	0	1.57
TR101102|c0_g1	394	0	0	1.52	0
TR101103|c0_g1	247	0	0	0	5.76
TR101104|c0_g1	251	0	0	0	0
TR101105|c0_g1	539	0	0	0	2.05
TR101106|c0_g1	359	0	0	0	1.75
TR101107|c0_g1	1059	0	0	0.07	16.57
TR101108|c0_g1	638	2.67	4.64	0.15	1.58
TR101109|c0_g1	1025	0	0	0.8	0.58
TR10110|c0_g1	227	0	0	0	0
TR10110|c0_g2	227	0	0	0	0
TR101110|c0_g1	683	0	0	0	1.62
TR101111|c0_g1	1314	0	0	1	1.12
TR101112|c0_g1	345	0	0	0	2.79
TR101113|c0_g1	542	0	0	0	1.35
TR101114|c0_g1	222	0	0	0	14.17
TR101115|c0_g1	184	0	0	0	0
TR101116|c0_g1	1084	14.14	5.75	0.14	0.85
TR101117|c0_g1	384	0.5	0.68	0	1.78
TR101118|c0_g1	325	0	0	0	1.88
TR101119|c0_g1	908	0	0	0	79.27
TR10111|c0_g1	271	3.5	0	0	0
TR101120|c0_g1	192	0	0	0	0
TR101121|c0_g1	210	0	0	0	0
TR101122|c0_g1	194	0	0	0	0
TR101123|c0_g1	752	0	0	0	65.3
TR101124|c0_g1	305	34.73	17.59	66.74	44.16
TR101125|c0_g1	411	0	0	0	0.7
TR101126|c0_g1	303	0	0	0	0
TR101127|c0_g1	178	0	0	0	0
TR101128|c0_g1	1113	0	0	0	4.47
TR101129|c0_g1	429	0.32	3.5	1.92	0.31
TR10112|c0_g1	213	0	0	0	0
TR10112|c1_g1	636	1.05	0	0.93	1.84
TR101130|c0_g1	997	0	0	1.29	0.12
TR101131|c0_g1	274	3.25	0	0	0
TR101132|c0_g1	318	1.3	0	6.45	0
TR101133|c0_g1	260	18.58	0	0	0
TR101134|c0_g1	262	0	0	0	11.04
TR101135|c0_g1	250	0	0	0	15.73
TR101136|c0_g1	257	0	0	0	8.49
TR101137|c0_g1	279	0	0	0	7.07
TR101138|c0_g1	244	0	0	0	0
TR101139|c0_g1	875	0	0.09	0	82.96
TR10113|c0_g1	340	0	0	0.92	2.99
TR101140|c0_g1	268	0	0	0	0
TR101141|c0_g1	494	0.63	0	0.53	0
TR101142|c0_g1	314	0	0	0	2.26
TR101143|c0_g1	180	0	0	0	0
TR101144|c0_g1	288	4.71	0	0	0
TR101145|c0_g1	177	0	0	0	0
TR101146|c0_g1	227	0	0	0	0
TR101147|c0_g1	227	0	0	0	0
TR101148|c0_g1	400	0	0	0	1.15
TR101149|c0_g1	2368	0	0	0	1.95
TR10114|c0_g1	284	0	0	0	0
TR10114|c0_g2	283	0	0	0	0
TR101150|c0_g1	917	0	1.07	0	0.88
TR101151|c0_g1	225	0	49.93	0	0
TR101152|c0_g1	580	0	0	0	1.9
TR101153|c0_g1	220	0	0	0	30.77
TR101154|c0_g1	735	0	0	0	2.1
TR101155|c0_g1	663	0	0	1.3	1.36
TR101156|c0_g1	261	0	0	0	0
TR101157|c0_g1	290	0	0	0	1.83
TR101158|c0_g1	276	0	0	0	2.54
TR101159|c0_g1	730	0	0	0	2.41
TR10115|c1_g1	178	0	0	0	0
TR101160|c0_g1	233	0	0	0	0
TR101161|c0_g1	240	0	0	25.37	0
TR101162|c0_g1	253	22.53	0	0	0
TR101163|c0_g1	236	28.32	0	0	0
TR101164|c0_g1	408	0	0	0	1.43
TR101165|c0_g1	356	0	0	0	2.42
TR101166|c0_g1	325	3.44	0	1.15	0
TR101167|c0_g1	557	0	0	0	1.43
TR101168|c0_g1	437	0	0	0	1.73
TR101169|c0_g1	745	0	0	0	1.21
TR10116|c0_g1	260	0	0	9.2	0
TR101170|c0_g1	324	0	0	1.17	3.81
TR101171|c0_g1	278	0	0	0	0
TR101172|c0_g1	320	0	0	0	0
TR101173|c0_g1	219	0	0	0	0
TR101174|c0_g1	260	0	0	0	0
TR101175|c0_g1	198	0	0	0	0
TR101176|c0_g1	762	0	0	0	3.32
TR101177|c0_g1	269	0	0	0	3.04
TR101178|c0_g1	522	0	0.97	4.62	3.3
TR101179|c0_g1	1317	0	0	0.05	39.22
TR10117|c0_g1	599	0	0	0	0
TR10117|c0_g2	560	1.38	0.41	0.2	0.16
TR101180|c0_g1	208	0	0	0	0
TR101181|c0_g1	713	0	0	0	1.1
TR101182|c0_g1	541	0	0	0	1.52
TR101183|c0_g1	320	18.75	20.1	9.99	0
TR101184|c0_g1	495	0.63	2.52	0	0
TR101185|c0_g1	598	0	0	0.35	1.1
TR101186|c0_g1	210	0	0	0	0
TR101187|c0_g1	575	0	0	0.19	1.19
TR101188|c0_g1	701	0	0	0	4.23
TR101189|c0_g1	204	0	0	36.28	0
TR10118|c0_g1	389	1.42	0	0.53	0
TR101190|c0_g1	223	0	0	0	13.61
TR101191|c0_g1	893	0	0	0	1.76
TR101192|c0_g1	554	0	0	0	34.9
TR101193|c0_g1	742	0	0	0	1.31
TR101194|c0_g1	217	0	0	0	0
TR101195|c0_g1	256	0	19.68	0	0
TR101196|c0_g1	511	2.11	0	0.73	0
TR101197|c0_g1	414	0	0	2.14	0
TR101198|c0_g1	771	0	0	0	2.82
TR101199|c0_g1	322	0	0	4.83	1.97
TR10119|c0_g1	301	0	0	0	0
TR1011|c0_g1	315	0	0	0	25.56
TR1011|c0_g2	251	0	0	0	0
TR101200|c0_g1	178	0	0	0	0
TR101201|c0_g1	355	0	0	0	3.06
TR101202|c0_g1	205	0	0	0	0
TR101203|c0_g1	185	0	0	0	0
TR101204|c0_g1	1333	0	0	0	3.77
TR101205|c0_g1	246	0	0	0	23.81
TR101206|c0_g1	424	1.02	0.46	0	0
TR101207|c0_g1	342	0	0	0	1.45
TR101208|c0_g1	274	0	0	6.37	2.67
TR101209|c0_g1	313	0	0	1.41	0
TR10120|c0_g1	255	0	0	0	0
TR10120|c0_g2	252	0	0	0	0
TR10120|c0_g3	186	0	0	0	0
TR101210|c0_g1	263	0	0	0	0
TR101211|c0_g1	307	0	0	0	2.58
TR101212|c0_g1	722	0	0	0.37	1.28
TR101213|c0_g1	492	0	0	0.27	1.47
TR101214|c0_g1	337	13.15	2.53	5.77	3.12
TR101215|c0_g1	245	0	44.33	0	0
TR101216|c0_g1	226	0	0	0	0
TR101217|c0_g1	307	0	0	0	5.15
TR101218|c0_g1	236	0	0	0	8.34
TR101219|c0_g1	283	0	0	0	2.14
TR10121|c0_g1	340	0	0	0	0
TR10121|c0_g2	304	0	0	0	4.09
TR101220|c0_g1	272	0	0	0	5.62
TR101221|c0_g1	660	0	0	0	1.72
TR101222|c0_g1	1404	0	0	0	2.54
TR101223|c0_g1	311	0	0	1.46	3.58
TR101224|c0_g1	262	0	16.88	0	0
TR101225|c0_g1	402	0	0	0	57.6
TR101226|c0_g1	598	0	0	0	1.52
TR101227|c0_g1	783	0	0	0	1.72
TR101228|c0_g1	294	0	0	0	3.35
TR101229|c0_g1	347	0	0	0.84	2.71
TR10122|c1_g1	183	0	0	0	0
TR101230|c0_g1	453	0	0	2.62	0.78
TR101231|c0_g1	707	1.15	0.25	0	0.2
TR101232|c0_g1	386	0	0	1.63	1.31
TR101233|c0_g1	238	0	0	0	0
TR101234|c0_g1	247	0	0	0	0
TR101235|c0_g1	211	0	28.33	0	0
TR101236|c0_g1	229	0	0	0	0
TR101237|c0_g1	865	0	0	1.21	0.66
TR101238|c0_g1	238	17.69	0	0	0
TR101239|c0_g1	315	0	0	0	2.22
TR10123|c0_g1	292	0	0	0	5.25
TR101240|c0_g1	387	0	0	0.81	2.59
TR101240|c0_g2	387	0	0	0.81	0
TR101241|c0_g1	281	0	0	0	6.74
TR101242|c0_g1	219	0	0	0	0
TR101243|c0_g1	786	1.12	0.74	0.87	0
TR101244|c0_g1	333	0	0	1.02	4.96
TR101245|c0_g1	1744	0	0	0	4.3
TR101246|c0_g1	600	0	0	0	1.09
TR101247|c0_g1	1296	0.04	0	0	3.03
TR101248|c0_g1	725	3.11	2.8	0	0.29
TR101249|c0_g1	211	0	0	0	0
TR10124|c0_g1	252	0	0	0	0
TR101250|c0_g1	204	0	0	0	0
TR101251|c0_g1	381	0	1.4	0	0
TR101252|c0_g1	256	0	0	0	13.12
TR101253|c0_g1	1192	0	0	0	5.49
TR101254|c0_g1	946	0	0	0	1.87
TR101255|c0_g1	241	16.09	0	0	0
TR101256|c0_g1	239	0	0	0	0
TR101257|c0_g1	226	0	0	0	24.17
TR101258|c0_g1	708	0.1	0	0	203.1
TR101259|c0_g1	207	0	0	0	27.62
TR10125|c0_g1	195	0	0	0	0
TR10125|c0_g2	195	0	0	0	0
TR101260|c0_g1	1373	0	0	0	2.23
TR101261|c0_g1	175	0	0	0	0
TR101262|c0_g1	484	0	0	0	1.31
TR101263|c0_g1	279	2.89	0	0	0
TR101264|c0_g1	404	0	0	0.46	0
TR101265|c0_g1	295	0	0	0	4.92
TR101266|c0_g1	229	0	0	0	0
TR101267|c0_g1	450	0	0	0	1.33
TR101268|c0_g1	397	1.74	1.76	0.49	0
TR101269|c0_g1	1310	32.21	45.72	22.96	7.3
TR10126|c0_g1	222	0	0	0	42.5
TR101270|c0_g1	2984	0	0	0	5.29
TR101271|c0_g1	6808	0	0	0	6.72
TR101272|c0_g1	377	0	0	0	1.43
TR101273|c0_g1	1807	0	0	0	4.85
TR101274|c0_g1	687	0	0	0	2.35
TR101275|c0_g1	289	0	0	0	0
TR101276|c0_g1	2253	0	0	0	1.44
TR101277|c0_g1	270	0	0	0	2.96
TR101278|c0_g1	446	0	0	0	1.36
TR101279|c0_g1	422	0.34	0	2.42	0
TR10127|c0_g1	230	0	14.05	0	10.37
TR10127|c0_g2	230	0	0	0	0
TR101280|c0_g1	232	0	0	0	9.63
TR101281|c0_g1	222	46.35	0	0	0
TR101282|c0_g1	313	0	0	0	1.15
TR101283|c0_g1	240	0	0	0	21.78
TR101284|c0_g1	359	0.68	0	0	0.58
TR101285|c0_g1	404	0	0	0	2.22
TR101286|c0_g1	244	0	9.12	0	0
TR101287|c0_g1	660	0	0	0	1.83
TR101288|c0_g1	212	0	0	0	0
TR101289|c0_g1	489	0	0	1.62	3.2
TR10128|c0_g1	1493	0	0	0	6.68
TR101290|c0_g1	219	0	20.67	0	0
TR101291|c0_g1	225	0	0	0	0
TR101292|c0_g1	394	1.8	0.61	0	0.4
TR101293|c0_g1	390	1.87	1.27	0	0
TR101294|c0_g1	455	0	0	0	1.8
TR101295|c0_g1	232	0	0	0	0
TR101296|c0_g1	324	0	0	0	6.67
TR101297|c0_g1	553	0	0	0	1.94
TR101298|c0_g1	2075	0	0	0	1.16
TR101299|c0_g1	386	0	0	0	0
TR10129|c0_g1	238	0	32.71	0	0
TR1012|c0_g1	306	1.62	0	0	1.31
TR1012|c0_g2	305	0	0	0	0
TR101300|c0_g1	316	1.34	5.39	0	1.09
TR101301|c0_g1	232	0	0	0	48.15
TR101302|c0_g1	178	0	0	0	0
TR101303|c0_g1	226	0	0	0	0
TR101304|c0_g1	209	0	92.5	0	0
TR101305|c0_g1	1035	0	0	0.94	0.51
TR101306|c0_g1	271	0	0	0	2.88
TR101307|c0_g1	777	0	0	1.32	0.61
TR101307|c0_g2	245	0	0	0	12.3
TR101308|c0_g1	204	0	0	0	0
TR101309|c0_g1	508	1.17	0	1.23	0.39
TR10130|c0_g1	310	0	8.01	0	0
TR10130|c0_g2	310	0	0	0	0
TR101310|c0_g1	401	0	0	0	1.9
TR101311|c0_g1	284	0	0	0	8.37
TR101312|c0_g1	294	0	0	0	3.35
TR101313|c0_g1	493	0	0	0	2.3
TR101314|c0_g1	457	0.79	0.35	0.32	0
TR101315|c0_g1	329	1.07	0	1.08	0.88
TR101316|c0_g1	548	0	0	0	1.81
TR101317|c0_g1	574	0	0	0	1.34
TR101318|c0_g1	284	0	0	0	6.28
TR101319|c0_g1	563	0	0	0	1.4
TR10131|c0_g1	833	0.07	0	0.43	1.62
TR10131|c0_g2	726	0	0	1.07	0.22
TR101320|c0_g1	338	0	0	1.9	0
TR101321|c0_g1	369	0	0	0.65	1.56
TR101322|c0_g1	247	26.8	0	0	0
TR101323|c0_g1	1188	0	0	0	2.7
TR101323|c0_g2	1188	0	0	0	2.91
TR101324|c0_g1	370	0	0	1.92	5.13
TR101325|c0_g1	318	0	0	5.16	0
TR101325|c0_g2	319	0	0	0	0
TR101326|c0_g1	447	1.41	0.76	0	0
TR101327|c0_g1	289	0	0	2.25	5.6
TR101328|c0_g1	398	0	0.58	0.98	1.95
TR101329|c0_g1	240	0	30.79	0	0
TR10132|c0_g1	309	0	0	0	2.48
TR101330|c0_g1	418	0	0	0	0.66
TR101331|c0_g1	336	0	3.86	0	0.79
TR101332|c0_g1	620	1.23	0.66	1.79	1.16
TR101333|c0_g1	1503	0	0	0	8.89
TR101334|c0_g1	523	3.43	2.17	0	0.18
TR101335|c0_g1	307	0	0	0	7.73
TR101336|c0_g1	238	0	0	0	7.78
TR101337|c0_g1	325	0	0	0	2.81
TR101338|c0_g1	844	0	0	0	1.38
TR101339|c0_g1	294	0	0	0	1.67
TR101339|c0_g2	294	0	0	0	1.67
TR10133|c0_g1	839	0.04	0	0	4.39
TR10133|c0_g2	839	0.04	0	0	8.19
TR101340|c0_g1	214	0	0	0	0
TR101341|c0_g1	292	0	0	0	5.25
TR101342|c0_g1	193	0	0	0	0
TR101343|c0_g1	1556	0	0	0	2.81
TR101344|c0_g1	502	0	11.03	0	0
TR101344|c0_g2	504	0	0	0	0
TR101344|c0_g3	500	0	0	0	8.5
TR101345|c0_g1	272	0	0	0	11.24
TR101346|c0_g1	268	0	0	3.71	0
TR101347|c0_g1	588	0.28	0.18	0.18	0.14
TR101348|c0_g1	797	0	0	0	86.31
TR101349|c0_g1	351	0	0	0	4.5
TR10134|c0_g1	214	0	0	0	0
TR101350|c0_g1	501	0	0	0	3.22
TR101351|c0_g1	438	0	0	0	2.58
TR101352|c0_g1	301	0	0	3.52	0
TR101353|c0_g1	835	0	0	0	2.8
TR101354|c0_g1	1889	0	0	0	23.56
TR101355|c0_g1	943	0.84	0	2.38	0
TR101356|c0_g1	421	0.35	0	0	0.97
TR101357|c0_g1	486	0	0	0	3.25
TR101358|c0_g1	396	0	2.97	0	0
TR101359|c0_g1	366	5.59	3.36	0	0
TR10135|c0_g1	214	0	0	0	59.77
TR10135|c0_g2	228	0	0	0	0
TR101360|c0_g1	367	0	0.83	0	1.06
TR101361|c0_g1	207	0	0	0	0
TR101362|c0_g1	226	0	32.16	0	0
TR101363|c0_g1	347	0	0	0	4.07
TR101364|c0_g1	293	0	0	2.07	0
TR101365|c0_g1	816	0.75	0.5	0.1	0.08
TR101366|c0_g1	211	0	0	0	0
TR101367|c0_g1	220	0	0	0	0
TR101368|c0_g1	214	0	0	0	0
TR101369|c0_g1	255	0	0	0	13.51
TR10136|c0_g1	188	0	0	0	0
TR10136|c0_g2	188	0	0	0	0
TR101370|c0_g1	426	0	0	0	4.37
TR101371|c0_g1	380	2.09	0	0	0
TR101372|c0_g1	278	0	0	0	0
TR101373|c0_g1	217	0	0	0	34.94
TR101374|c0_g1	300	0	0	0	0
TR101375|c0_g1	212	0	0	0	0
TR101376|c0_g1	870	0.27	0	0.09	1.17
TR101377|c0_g1	1038	0	1.17	0	1.64
TR101378|c0_g1	994	0	0	0	2.16
TR101379|c0_g1	809	0	0	1.24	1.71
TR10137|c0_g1	394	1.35	1.82	0	4.85
TR101380|c0_g1	1574	28.52	32.05	33.89	33.47
TR101381|c0_g1	295	0	0	0	0
TR101382|c0_g1	242	0	0	0	0
TR101383|c0_g1	451	0	0	0.66	1.58
TR101384|c0_g1	472	0	0	0	1.87
TR101385|c0_g1	340	0	0	0	2.24
TR101386|c0_g1	878	15.52	5.57	1	0.5
TR101387|c0_g1	218	0	0	0	0
TR101388|c0_g1	350	0	0	0	2.61
TR101389|c0_g1	201	0	0	0	0
TR101389|c0_g2	246	0	0	0	0
TR101389|c1_g1	257	0	0	0	4.25
TR10138|c0_g1	252	0	0	4.45	0
TR10138|c0_g2	608	0	0	1.05	0.4
TR101390|c0_g1	646	0	0	0	1.91
TR101391|c0_g1	778	0.81	0.65	0	0.09
TR101392|c0_g1	194	0	0	0	0
TR101393|c0_g1	187	0	0	0	0
TR101393|c1_g1	181	0	0	0	0
TR101394|c0_g1	534	1.72	0.92	0	0
TR101395|c0_g1	246	0	0	0	17.86
TR101395|c0_g2	267	0	0	0	0
TR101396|c0_g1	825	0	0	0	1.5
TR101397|c0_g1	405	0	3.8	0	0
TR101398|c0_g1	281	0	0	0	13.48
TR101399|c0_g1	235	9.75	0	0	0
TR10139|c0_g1	292	0	0	0	0
TR10139|c0_g2	328	0	0	0	0
TR1013|c0_g1	271	0	0	0	0
TR1013|c0_g2	271	20.43	0	3.44	0
TR1013|c0_g3	271	4.08	0	0	0
TR101400|c0_g1	524	5.03	3.13	0.23	1.63
TR101401|c0_g1	302	1.76	0	1.72	0
TR101402|c0_g1	313	0	0	0	2.3
TR101403|c0_g1	840	0	0	0	1.23
TR101404|c0_g1	212	0	0	0	43.62
TR101405|c0_g1	284	0	0	2.52	0
TR101406|c0_g1	403	0	0	0	2.99
TR101407|c0_g1	206	0	0	0	0
TR101408|c0_g1	554	0	0	0	1.93
TR101409|c0_g1	217	0	0	59.93	0
TR10140|c0_g1	247	0	0	0	0
TR101410|c0_g1	204	0	0	0	0
TR101411|c0_g1	400	1.27	0	0	1.15
TR101412|c0_g1	252	0	0	0	4.93
TR101413|c0_g1	1152	0	0	0	1.67
TR101414|c0_g1	776	0	0	0	2.44
TR101415|c0_g1	437	1.22	1.23	0	0
TR101416|c0_g1	863	0	0	0	70.21
TR101417|c0_g1	265	0	0	0	0
TR101418|c0_g1	403	0	0	1.87	0.37
TR101419|c0_g1	376	0	0	0	1.44
TR10141|c0_g1	232	0	0	11.15	19.26
TR101420|c0_g1	629	0	0	0	31.78
TR101421|c0_g1	273	0	0	3.27	0
TR101422|c0_g1	748	0	0	0	1.76
TR101423|c0_g1	317	0	0	0	8.58
TR101424|c0_g1	346	0	0	0	2.75
TR101425|c0_g1	541	0	0	0.85	1.02
TR101426|c0_g1	433	0	0	0	1.48
TR101427|c0_g1	398	0	0	0	4.68
TR101428|c0_g1	444	0.29	0	0	1.93
TR101429|c0_g1	554	3.3	1.47	0	0
TR10142|c0_g1	211	0	0	0	0
TR101430|c0_g1	1658	0.7	0	2.4	0
TR101431|c0_g1	221	0	0	50.81	0
TR101432|c0_g1	220	0	0	0	0
TR101433|c0_g1	179	0	0	0	0
TR101434|c0_g1	578	0	0	0.75	1.33
TR101435|c0_g1	367	0	0	0.66	1.06
TR101436|c0_g1	262	0	5.63	0	7.36
TR101437|c0_g1	272	0	0	3.35	2.81
TR101438|c0_g1	777	0	0	0	2.61
TR101439|c0_g1	472	0	0.32	0.88	0
TR10143|c0_g1	764	0	0	0.91	0.8
TR101440|c0_g1	384	4	0	0	0
TR101441|c0_g1	176	0	0	0	0
TR101442|c0_g1	232	0	0	0	0
TR101443|c0_g1	345	0	0	2.58	0
TR101444|c0_g1	315	0	0	0	4.45
TR101445|c0_g1	190	0	0	0	0
TR101446|c0_g1	497	0	0.83	0	1.23
TR101447|c0_g1	429	0	0	0	1.36
TR101447|c0_g2	510	0	0	0	2.42
TR101448|c0_g1	242	0	0	0	6.79
TR101449|c0_g1	250	6.14	0	0	0
TR10144|c0_g1	210	0	0	0	0
TR101450|c0_g1	362	0	0	0	1.69
TR101451|c0_g1	271	0	0	0	8.65
TR101452|c0_g1	471	0	0	0	1.88
TR101453|c0_g1	174	0	0	0	0
TR101454|c0_g1	266	0	0	0	9.88
TR101455|c0_g1	409	10.25	8.34	10.88	5.33
TR101455|c0_g2	490	0.54	1.73	0.68	0
TR101456|c0_g1	356	0	0	1.5	2.42
TR101457|c0_g1	232	32.36	0	0	0
TR101458|c0_g1	241	0	0	0	0
TR101459|c0_g1	779	0	0	0	2.34
TR10145|c0_g1	347	0.81	1.09	0	0
TR101460|c0_g1	493	1.9	5.94	3.96	4.19
TR101461|c0_g1	220	0	0	52.91	0
TR101462|c0_g1	430	0.32	5.21	0	0
TR101463|c0_g1	319	0	0	0	3.11
TR101464|c0_g1	778	0	0	0.22	1.56
TR101465|c0_g1	224	0	0	0	0
TR101466|c0_g1	268	0	0	0	0
TR101467|c0_g1	1221	0	0	0	1.5
TR101468|c0_g1	307	3.18	6.35	0	0
TR101469|c0_g1	541	0	0	0	3.38
TR10146|c0_g1	189	0	0	0	0
TR101470|c0_g1	722	0	0	0.25	0.54
TR101470|c0_g2	722	0	0	0.37	0.94
TR101471|c0_g1	249	0	0	0	0
TR101471|c0_g2	410	0.38	2.07	0.88	0.35
TR101472|c0_g1	587	0	0	0	2.14
TR101473|c0_g1	275	0	0	3.11	0
TR101474|c0_g1	1990	0	0	0	2.09
TR101475|c0_g1	265	0	0	0	0
TR101476|c0_g1	3180	0	0	0	2.53
TR101477|c0_g1	345	4.98	2.24	0	0
TR101478|c0_g1	314	6.97	0	0	0
TR101479|c0_g1	192	0	0	0	0
TR10147|c1_g1	266	0	0	0	0
TR101480|c0_g1	554	0.31	1.05	0	0
TR101481|c0_g1	302	7.02	2.33	0	1.42
TR101482|c0_g1	321	0	0	0	3.01
TR101483|c0_g1	376	0	0	0	1.92
TR101484|c0_g1	453	0.27	0.36	2.3	0
TR101485|c0_g1	198	0	0	0	0
TR101486|c0_g1	1556	0	0	0	1.7
TR101487|c0_g1	802	0.77	0.72	0.31	0.41
TR101488|c0_g1	224	0	0	0	26.14
TR101489|c0_g1	283	0	0	0	0
TR10148|c0_g1	197	0	0	0	0
TR101490|c0_g1	260	0	0	18.41	0
TR101491|c0_g1	261	0	0	0	0
TR101492|c0_g1	242	0	0	23.75	0
TR101493|c0_g1	568	1.48	0	0	0
TR101494|c0_g1	256	0	0	0	0
TR101495|c0_g1	419	0	0	0.82	0
TR101496|c0_g1	489	0	0	0	2.14
TR101497|c0_g1	498	0.62	1.92	3.35	0.41
TR101498|c0_g1	257	0	0	15.03	0
TR101499|c0_g1	357	0	0	1.48	0.6
TR10149|c0_g1	318	0	0	0	3.16
TR1014|c0_g1	293	0	0	0	0
TR1014|c0_g2	315	1.37	7.32	0	1.11
TR101500|c0_g1	348	0	0	0	5.35
TR101501|c0_g1	441	0	0	0	1.97
TR101502|c0_g1	197	0	0	0	0
TR101503|c0_g1	564	0	0	0	1.24
TR101504|c0_g1	652	0	0	2.67	0
TR101505|c0_g1	394	0	0	0	0.81
TR101506|c0_g1	246	0	0	0	5.95
TR101507|c0_g1	262	0	0	0	0
TR101508|c0_g1	225	0	0	0	37.7
TR101509|c0_g1	578	0.71	1.71	0.19	1.33
TR10150|c0_g1	259	0	0	14.2	0
TR101510|c0_g1	207	0	0	0	27.62
TR101511|c0_g1	239	0	0	0	0
TR101512|c0_g1	181	0	0	0	0
TR101513|c0_g1	294	0	0	20.24	31.82
TR101513|c0_g2	294	0	0	14.17	35.17
TR101514|c0_g1	446	0	0	0	4.08
TR101515|c0_g1	330	0	0	0	2.6
TR101516|c0_g1	384	0.5	0	1.11	0
TR101517|c0_g1	347	0	2.18	0.84	1.36
TR101518|c0_g1	931	0	0	0	1.85
TR101519|c0_g1	246	0	0	0	17.86
TR10151|c0_g1	368	0	0	0.65	0
TR101520|c0_g1	631	0	0.47	0	1.87
TR101521|c0_g1	1739	0	0	0.63	0.93
TR101522|c0_g1	619	0.74	1.32	0.08	0
TR101522|c0_g2	619	0	0	0.08	0
TR101523|c0_g1	276	0	0	0	5.08
TR101524|c0_g1	268	0	0	0	11.55
TR101524|c0_g2	281	0	0	0	5.17
TR101525|c0_g1	479	0	1.84	0	0
TR101526|c0_g1	314	0	0	0	3.39
TR101527|c0_g1	228	0	0	0	0
TR101528|c0_g1	504	0.4	0.53	1	0
TR101529|c0_g1	179	0	0	0	0
TR10152|c0_g1	202	0	0	0	0
TR101530|c0_g1	388	0.48	2.59	0	0
TR101531|c0_g1	378	0	0	0	1.89
TR101532|c0_g1	225	41.44	0	0	0
TR101533|c0_g1	288	0	0	0	9.55
TR101534|c0_g1	443	0	0	0	1.94
TR101535|c0_g1	543	2.14	0.22	1.91	0.34
TR101536|c0_g1	247	0	0	20.25	0
TR101537|c0_g1	382	0	0	0	2.72
TR101538|c0_g1	493	0	0	1.85	1.26
TR101539|c0_g1	296	0	0	0	1.61
TR10153|c0_g1	190	0	0	0	0
TR10153|c0_g2	201	0	0	0	0
TR101540|c0_g1	176	0	0	0	0
TR101541|c0_g1	586	0	0	0	2.58
TR101542|c0_g1	278	0	11.54	0	0
TR101543|c0_g1	869	0	0	1.95	3.22
TR101544|c0_g1	1881	0	0	0	1.94
TR101545|c0_g1	320	0	0	0	3.06
TR101546|c0_g1	245	0	0	0	0
TR101547|c0_g1	502	0	0	0	1.2
TR101548|c0_g1	320	0	0	2.5	0
TR101549|c0_g1	194	0	0	0	0
TR10154|c0_g1	457	0	0	0	1.79
TR10154|c0_g2	386	0	0	0	1.73
TR101550|c0_g1	202	0	0	0	0
TR101551|c0_g1	187	0	0	0	0
TR101552|c0_g1	262	0	0	0	0
TR101553|c0_g1	181	0	0	0	0
TR101554|c0_g1	219	0	0	0	0
TR101555|c0_g1	246	0	0	0	0
TR101555|c0_g2	246	6.9	0	0	17.86
TR101556|c0_g1	721	0	0	0	2.46
TR101557|c0_g1	344	0	0	0	0
TR101557|c0_g2	417	0	0	0	3
TR101558|c0_g1	469	0	0	0	1.66
TR101559|c0_g1	225	0	0	0	0
TR10155|c0_g1	222	0	0	0	0
TR101560|c0_g1	1666	0	0	0	1.51
TR101561|c0_g1	271	0	0	0	11.54
TR101562|c0_g1	260	0	0	0	11.68
TR101563|c0_g1	1053	0.05	0	0	2.05
TR101564|c0_g1	314	0	0	0	4.53
TR101565|c0_g1	505	0	0	0	2.17
TR101566|c0_g1	327	0	0	0	3.63
TR101567|c0_g1	848	0	0	0	21.94
TR101568|c0_g1	207	0	0	0	0
TR101569|c0_g1	215	61.15	0	0	0
TR10156|c0_g1	195	0	0	0	0
TR10156|c0_g2	178	0	0	0	0
TR101570|c0_g1	1359	0	0	0	1.66
TR101571|c0_g1	236	0	0	0	0
TR101572|c0_g1	222	0	0	0	0
TR101573|c0_g1	406	0	0	0.46	1.82
TR101574|c0_g1	424	0	0	0.79	0.63
TR101575|c0_g1	300	0	0	0	2.96
TR101576|c0_g1	429	0	0	0	2.14
TR101577|c0_g1	348	1.59	1.07	0.83	0
TR101578|c0_g1	276	0	4.03	0	0
TR101579|c0_g1	191	0	0	0	0
TR10157|c0_g1	190	0	0	0	0
TR10157|c1_g1	183	0	0	0	0
TR101580|c0_g1	341	0	0	0	5.15
TR101581|c0_g1	245	0	53.2	0	0
TR101582|c0_g1	219	0	0	0	0
TR101583|c0_g1	911	1.38	0.5	0	0.2
TR101584|c0_g1	446	0	0.38	0	0.55
TR101584|c0_g2	424	0	0.91	0.4	0.32
TR101585|c0_g1	269	0	0	0	12.16
TR101586|c0_g1	174	0	0	0	0
TR101587|c0_g1	790	0	0	0	1.11
TR101587|c0_g2	790	0	0	0	2.03
TR101588|c0_g1	328	0	0	0	1.79
TR101589|c0_g1	1050	0	0	0	4.79
TR10158|c0_g1	327	0	0	0	0
TR101590|c0_g1	855	0	0	0	2.32
TR101591|c0_g1	396	0	0	0	1.98
TR101592|c0_g1	236	0	23.19	0	0
TR101593|c0_g1	196	0	0	0	0
TR101594|c0_g1	204	0	0	0	32.08
TR101595|c0_g1	224	0	0	0	0
TR101596|c0_g1	193	0	0	0	0
TR101597|c0_g1	334	3.94	2.65	1	0
TR101598|c0_g1	243	0	0	0	0
TR101599|c0_g1	653	0	0	0	1.75
TR10159|c0_g1	478	1.38	1.54	0	0.45
TR1015|c0_g1	333	2	0	1.02	0
TR101600|c0_g1	297	0	0	5.71	1.57
TR101601|c0_g1	930	0	0	0.92	1.52
TR101602|c0_g1	790	0	0	0	2.46
TR101603|c0_g1	185	0	0	0	0
TR101604|c0_g1	377	0	0	0	7.62
TR101605|c0_g1	591	0.27	6.71	1.43	2.96
TR101605|c0_g2	543	0	0	0	0
TR101606|c0_g1	276	0	0	0	12.7
TR101607|c0_g1	518	0	0	1.65	0.37
TR101608|c0_g1	700	0.68	0	1.57	0
TR101609|c0_g1	1141	0	0	0	12.98
TR10160|c0_g1	207	0	0	0	0
TR101610|c0_g1	505	0	0	0	1.78
TR101611|c0_g1	709	0	0	1.02	1.32
TR101612|c0_g1	691	0	0	0	0.85
TR101613|c0_g1	187	0	0	0	0
TR101614|c0_g1	183	0	0	0	0
TR101615|c0_g1	401	0	0	0	2.28
TR101616|c0_g1	905	0	6.66	0	5.99
TR101617|c0_g1	375	0	0	0	1.95
TR101618|c0_g1	296	0	0	0	0
TR101618|c0_g2	299	0	0	0	0
TR101619|c0_g1	309	0	0	0	4.96
TR10161|c0_g1	500	0.81	1.63	0.51	0.2
TR101620|c0_g1	238	0	0	0	15.55
TR101621|c0_g1	306	0	0	0	3.94
TR101622|c0_g1	247	0	0	0	0
TR101623|c0_g1	222	0	55.53	0	0
TR101624|c0_g1	634	1.06	0.63	1.56	0.12
TR101625|c0_g1	391	0	0	0	1.25
TR101626|c0_g1	382	0	4.85	0	1.81
TR101627|c0_g1	2268	0	0	0	3.06
TR101628|c0_g1	1130	0.1	0.64	0.19	0.45
TR101628|c0_g2	1149	0.39	0.57	2.13	0
TR101629|c0_g1	235	0	0	0	25.92
TR10162|c0_g1	178	0	0	0	0
TR10162|c0_g2	177	0	0	0	0
TR101630|c0_g1	216	58.7	0	0	0
TR101631|c0_g1	528	0	0	0	1.07
TR101632|c0_g1	358	0	0	0	1.77
TR101633|c0_g1	327	0	0	0	4.54
TR101634|c0_g1	253	0	0	0	9.57
TR101635|c0_g1	240	0	0	0	21.78
TR101636|c0_g1	208	0	0	59.72	0
TR101637|c0_g1	225	0	0	28.93	0
TR101638|c0_g1	236	0	0	19.37	0
TR101639|c0_g1	977	0	0	1.25	0.92
TR10163|c0_g1	401	0	0.56	0.48	0
TR10163|c0_g2	309	0	0	0	1.24
TR101640|c0_g1	277	6.05	0	0	0
TR101641|c0_g1	208	0	0	0	0
TR101642|c0_g1	1055	0	0	0	2.38
TR101643|c0_g1	496	0	0	0	1.65
TR101644|c0_g1	463	0	0	0.62	0.98
TR101645|c0_g1	211	0	0	0	0
TR101646|c0_g1	198	0	0	0	0
TR101647|c0_g1	298	0	2.52	7.46	0
TR101648|c0_g1	1234	0	0	0	1.57
TR101649|c0_g1	216	0	0	0	0
TR10164|c0_g1	174	0	0	0	0
TR10164|c0_g2	183	0	0	0	0
TR101650|c0_g1	278	0	0	2.89	4.83
TR101651|c0_g1	223	0	0	0	0
TR101652|c0_g1	307	0	0	0	0
TR101653|c0_g1	293	0	0	0	3.42
TR101654|c0_g1	179	0	0	0	0
[truncated: 300,085+ more rows]

## Sheet: TableS4
Table S4. Deregulated genes in leaf and petal.
gene_id	leaf1	leaf2	petal1	petal2	logFC	logCPM	LR	PValue	FDR
TR75471|c21_g193	0	0	937.1	2557.51	13.7037	9.16529	42.6688	6.48385e-11	2.41705e-06
TR75471|c21_g46	0	0	596.4	1865.68	13.1939	8.65695	39.1266	3.97193e-10	7.40328e-06
TR69025|c0_g4	620.58	887.27	0	0	-12.589	8.05448	38.2522	6.21667e-10	7.72484e-06
TR63967|c1_g6	1301.65	444.5	0	0	-12.8103	8.27476	36.9004	1.24317e-09	9.26861e-06
TR68666|c8_g33	0	0	423.66	2215.38	13.2795	8.74228	37.1131	1.11475e-09	9.26861e-06
TR69667|c6_g2	5035.35	4107.13	8.82	11.09	-8.89518	10.6554	36.5127	1.51679e-09	9.4238e-06
TR53172|c0_g1	1.02	0.55	1377.48	970.76	10.2915	8.6493	35.7699	2.22056e-09	1.08662e-05
TR71523|c4_g2	551.03	520.87	0	0	-12.0997	7.56811	35.6745	2.33192e-09	1.08662e-05
TR62387|c4_g1	0	0	382.46	597.53	11.891	7.36109	34.339	4.6302e-09	1.75616e-05
TR64067|c3_g1	6599.39	4918.34	19.35	8.85	-8.69604	10.9894	34.3053	4.71098e-09	1.75616e-05
TR40249|c4_g1	2.22	0.54	1057.32	1511.64	9.66099	8.74922	33.9292	5.71546e-09	1.77551e-05
TR78661|c37_g26	0	0	335.45	663.35	11.909	7.37891	34.0724	5.30982e-09	1.77551e-05
TR63967|c1_g34	696.34	221.83	0	0	-11.8835	7.3535	32.4415	1.22837e-08	3.05273e-05
TR69386|c3_g2	1687.38	1156.25	3.79	2.26	-8.86851	8.97446	32.5394	1.16801e-08	3.05273e-05
TR71167|c3_g4	275.29	464.83	0	0	-11.5614	7.03435	32.5294	1.17402e-08	3.05273e-05
TR73162|c11_g131	0	0	309.41	428.37	11.4866	6.96048	32.2854	1.33112e-08	3.10133e-05
TR135791|c1_g1	803.06	373.73	0.24	0.56	-10.1988	7.70761	32.1028	1.46224e-08	3.20644e-05
TR78364|c3_g42	0	0	198.85	1026.81	12.1736	7.64154	31.9329	1.59591e-08	3.30512e-05
TR59706|c0_g1	557.66	403.94	0.43	0.24	-10.084	7.4155	31.8168	1.69424e-08	3.32409e-05
TR63230|c0_g1	321.03	650.46	0.28	0.34	-10.1768	7.42289	31.4072	2.09209e-08	3.39082e-05
TR77207|c33_g157	0	0	188.29	775.37	11.8326	7.30317	31.4586	2.03738e-08	3.39082e-05
TR77442|c0_g6	3.47	0.11	1172.75	1614.45	9.42892	8.8684	31.5096	1.98458e-08	3.39082e-05
TR78214|c2_g36	220.4	465.2	0	0	-11.4496	6.92371	31.4235	2.0746e-08	3.39082e-05
TR73162|c11_g220	0	0	297.74	334.42	11.2727	6.74902	31.1623	2.37326e-08	3.57872e-05
TR78392|c2_g73	220.4	422.91	0	0	-11.3584	6.83353	31.1406	2.40002e-08	3.57872e-05
TR73162|c11_g213	0	0	243.27	399.17	11.28	6.75628	30.9808	2.60592e-08	3.6275e-05
TR73739|c1_g3	0	0	449.59	237.74	11.4244	6.89897	30.9649	2.62735e-08	3.6275e-05
TR78007|c14_g71	0	0	1625.46	158.31	12.8426	8.30702	30.8616	2.77096e-08	3.68914e-05
TR59565|c2_g1	269.86	400.68	0.12	0.05	-10.6825	6.89471	30.7609	2.91865e-08	3.75177e-05
TR73162|c11_g35	0	0	305.27	270.14	11.1472	6.62518	30.3252	3.65346e-08	4.53978e-05
TR72122|c4_g59	0	0	119.45	1831.85	12.8261	8.2906	30.1556	3.98744e-08	4.79496e-05
TR78661|c37_g30	0	0	159.58	592.2	11.4776	6.9515	30.0797	4.1464e-08	4.83029e-05
TR19762|c2_g2	829.28	850.91	1.94	2.74	-8.48173	8.21601	29.9608	4.40867e-08	4.97653e-05
TR55794|c0_g1	0.38	0.1	374.53	345.61	9.90024	6.94404	29.5941	5.32655e-08	4.97653e-05
TR66971|c0_g2	345.03	189.58	0	0	-11.1002	6.57863	29.8463	4.67698e-08	4.97653e-05
TR69033|c0_g2	0	0	217.69	320.79	11.0299	6.50954	29.6844	5.08412e-08	4.97653e-05
TR72122|c4_g20	0	0	106.96	1441.34	12.4939	7.95994	29.5547	5.43613e-08	4.97653e-05
TR72122|c4_g22	0	0	176.47	421.02	11.161	6.63871	29.5838	5.35508e-08	4.97653e-05
TR74540|c1_g8	0	0	197.22	348.17	11.0409	6.52038	29.4947	5.6069e-08	4.97653e-05
TR75471|c21_g263	0	0	381.85	207.34	11.2012	6.67846	29.7764	4.84858e-08	4.97653e-05
TR77207|c33_g3	0	0	188.29	419.91	11.1891	6.66644	29.7826	4.83303e-08	4.97653e-05
TR77207|c33_g83	0	0	152.63	540.28	11.3614	6.83663	29.5167	5.5437e-08	4.97653e-05
TR73162|c11_g72	0	0	149.31	543.74	11.3608	6.83608	29.4406	5.76559e-08	4.99837e-05
TR55782|c0_g1	4.26	2.33	2638.24	656.2	8.9009	9.17405	29.2761	6.27651e-08	5.30826e-05
TR565|c1_g1	0	0	201.42	292.29	10.9054	6.38693	29.236	6.40784e-08	5.30826e-05
TR71560|c0_g4	0	0	133.83	514.5	11.2631	6.73948	28.8903	7.65954e-08	6.20723e-05
TR78228|c3_g10	153.53	291.92	0	0	-10.8285	6.311	28.7617	8.18549e-08	6.49232e-05
TR73162|c11_g62	0	0	149.36	397.33	11.029	6.50856	28.6932	8.48018e-08	6.58592e-05
TR77602|c0_g1	0	0	362.81	160.39	11.0374	6.51701	28.5039	9.351e-08	7.11402e-05
TR53222|c0_g2	146.94	253.74	0	0	-10.6764	6.16158	28.3448	1.01517e-07	7.42028e-05
TR78880|c8_g164	0	0	141.22	334.4	10.8323	6.31502	28.3472	1.01396e-07	7.42028e-05
TR65364|c0_g31	138.1	272.55	0	0	-10.711	6.19551	28.2927	1.04289e-07	7.47635e-05
TR75471|c21_g162	0	0	373.43	144.04	11.0263	6.50599	28.1527	1.12109e-07	7.87211e-05
TR78051|c2_g3	520.69	295.48	0.75	0.69	-8.97802	7.18409	28.1198	1.14033e-07	7.87211e-05
TR51231|c0_g1	0	0	126.93	412.56	11.0032	6.48316	28.0184	1.20169e-07	7.99943e-05
TR61163|c0_g1	489.7	552.18	1.82	1.12	-8.40222	7.5301	28.0422	1.18701e-07	7.99943e-05
TR61160|c0_g1	0.62	0	572.41	214.84	9.80738	7.10592	27.7995	1.34563e-07	8.09072e-05
TR65784|c17_g10	0	0	91.61	720.48	11.5711	7.04408	27.8302	1.3244e-07	8.09072e-05
TR72122|c4_g109	0	0	114.48	451.04	11.0653	6.54439	27.8089	1.33909e-07	8.09072e-05
TR77331|c1_g39	222.24	147.11	0	0	-10.5658	6.05309	27.8376	1.31938e-07	8.09072e-05
TR78383|c21_g104	0	0	173.82	218.44	10.5798	6.06716	27.8568	1.30631e-07	8.09072e-05
TR78661|c37_g73	0	0	195.24	198.35	10.5937	6.08081	27.9265	1.26014e-07	8.09072e-05
TR18361|c0_g1	0	0	126.93	300.04	10.6768	6.16227	27.6937	1.42122e-07	8.40955e-05
TR11081|c0_g1	0	0	289.95	138.3	10.7459	6.2302	27.6282	1.47023e-07	8.56364e-05
TR75471|c21_g209	0	0	187.7	189.48	10.5326	6.02092	27.5698	1.51525e-07	8.69005e-05
TR78007|c14_g8	0	0	121.57	296.93	10.6468	6.13277	27.52	1.55478e-07	8.78166e-05
TR35560|c1_g2	0	0	148.25	231	10.5222	6.01072	27.3866	1.6658e-07	9.26833e-05
TR77877|c6_g32	0	0	308.07	125.43	10.7691	6.25296	27.3109	1.73231e-07	9.49661e-05
TR34499|c0_g1	156.5	183.24	0	0	-10.4413	5.93115	27.2289	1.80739e-07	9.64742e-05
TR67595|c1_g1	180.6	158.2	0	0	-10.4393	5.92928	27.2236	1.8123e-07	9.64742e-05
TR72271|c0_g4	300.99	103.42	0	0	-10.7006	6.18536	27.197	1.83746e-07	9.64742e-05
TR75271|c4_g22	0	0	326.02	118.04	10.8077	6.29091	27.1128	1.91924e-07	9.6683e-05
TR78007|c14_g41	0	0	129.52	250.28	10.5157	6.00431	27.1159	1.91611e-07	9.6683e-05
TR78881|c8_g129	99.91	308	0	0	-10.6987	6.18344	27.1588	1.87413e-07	9.6683e-05
TR73072|c7_g5	1635.1	713.36	5.83	4.82	-7.81173	8.7055	27.067	1.96526e-07	9.76812e-05
TR75471|c21_g131	0	0	219.73	140.79	10.4863	5.97569	26.8991	2.14363e-07	0.00010378
TR78392|c2_g77	130.84	203.58	0	0	-10.4165	5.90693	26.9073	2.13451e-07	0.00010378
TR77422|c7_g23	207.24	210.25	0	0.35	-9.50244	6.22451	26.8525	2.19593e-07	0.000104949
TR2623|c0_g1	3116.89	2710.34	26.12	16.31	-7.13653	10.013	26.6737	2.40873e-07	0.000107608
TR71560|c0_g5	0	0	89.22	395.77	10.8406	6.32313	26.685	2.39472e-07	0.000107608
TR72271|c0_g1	211.2	123.34	0	0	-10.4239	5.91419	26.6833	2.3968e-07	0.000107608
TR72371|c6_g1	670.83	547.08	2.56	3.09	-7.75686	7.75849	26.756	2.3083e-07	0.000107608
TR73167|c6_g4	0	0	197.45	146.15	10.4112	5.90216	26.6609	2.42478e-07	0.000107608
TR77207|c33_g95	0	0	94.15	374.29	10.7935	6.27688	26.7132	2.36008e-07	0.000107608
TR69220|c3_g39	0	0	130.16	226.69	10.4299	5.92041	26.6156	2.48231e-07	0.000108866
TR33701|c0_g1	183.15	131.13	0	0	-10.3325	5.82481	26.4695	2.67732e-07	0.000116053
TR66066|c1_g1	1532.07	1218.26	10.7	5.18	-7.45218	8.93054	26.4058	2.76708e-07	0.000118565
TR49293|c0_g1	0	0	197.97	137.02	10.3773	5.86909	26.2326	3.02662e-07	0.000128212
TR19762|c2_g1	592.53	179.33	0.97	0.34	-9.00555	7.108	26.0964	3.24797e-07	0.000130405
TR46934|c0_g2	385.63	166.47	0.46	0.36	-9.07212	6.62796	26.0994	3.24283e-07	0.000130405
TR74206|c5_g2	336.3	226.05	0.2	0.91	-8.76653	6.65183	26.0932	3.25329e-07	0.000130405
TR74384|c1_g12	94.52	251.07	0	0	-10.4605	5.94995	26.1275	3.19598e-07	0.000130405
TR75974|c0_g5	166.33	138.64	0	0	-10.288	5.78144	26.1012	3.23989e-07	0.000130405
TR58968|c3_g17	0	0	152.63	168.84	10.2983	5.79185	26.046	3.33385e-07	0.000131247
TR62964|c0_g1	195.84	186.24	0.38	0	-9.28894	6.0999	26.0332	3.35592e-07	0.000131247
TR76244|c5_g9	0	0	133.59	190.55	10.2995	5.79301	25.9797	3.45034e-07	0.000131247
TR77877|c6_g30	0	0	102.46	250.8	10.4024	5.89346	25.9901	3.43165e-07	0.000131247
TR78007|c7_g4	0	0	107.66	239.97	10.3826	5.87418	26.0154	3.38709e-07	0.000131247
TR77207|c33_g291	0	0	94.15	269.62	10.4392	5.92944	25.8551	3.6804e-07	0.000138584
TR78383|c21_g159	0	0	69.31	476.35	11.0004	6.48039	25.7533	3.87968e-07	0.000144627
TR78314|c12_g1	283.63	204	0.32	0.66	-8.69811	6.44878	25.6965	3.99548e-07	0.000147469
TR78680|c5_g48	0	0	114.48	202.6	10.259	5.75345	25.5293	4.35715e-07	0.000159241
TR75471|c21_g319	0	0	87.03	267.66	10.4004	5.89151	25.4914	4.44362e-07	0.000159278
TR77207|c33_g18	0	0	221.48	104.19	10.3516	5.84393	25.4989	4.42626e-07	0.000159278
TR60464|c1_g8	0	0	82.38	280.92	10.4317	5.92211	25.363	4.74933e-07	0.000167744
TR78383|c21_g147	0	0	89.58	249.73	10.3398	5.83228	25.3366	4.81479e-07	0.000167744
TR78566|c3_g9	0	0	104.18	214.98	10.2624	5.75679	25.35	4.78148e-07	0.000167744
TR54659|c0_g2	290.17	69.17	0	0	-10.5321	6.02006	25.2893	4.93426e-07	0.000168752
TR75471|c21_g2	0	0	169.24	134.08	10.2286	5.72392	25.2991	4.90937e-07	0.000168752
TR72750|c1_g4	79.2	246.68	0	0	-10.3749	5.86629	25.2629	5.00245e-07	0.000169528
TR75471|c21_g39	0	0	209.03	105.26	10.2978	5.79143	25.2082	5.14624e-07	0.00017283
TR78680|c5_g7	0	0	114.24	187.36	10.1899	5.68613	25.1778	5.22816e-07	0.000174014
TR77909|c1_g4	115.66	163.1	0	0	-10.1548	5.65151	25.1537	5.29387e-07	0.000174641
TR78228|c3_g14	127	147.11	0	0	-10.1319	5.62926	25.0383	5.62035e-07	0.000183785
TR76598|c4_g34	126.24	147.74	0	0	-10.1311	5.62852	25.0061	5.71496e-07	0.000185254
TR20604|c0_g1	0	0	203.08	102.81	10.2585	5.75313	24.9717	5.81787e-07	0.000185456
TR52226|c1_g2	499.3	509.09	0	3.48	-8.18308	7.48456	24.9543	5.87044e-07	0.000185456
TR63867|c0_g2	1692.79	1302.47	14.89	9.49	-6.97232	9.05674	24.9681	5.82857e-07	0.000185456
TR73739|c1_g15	0	0	89.84	225.75	10.2389	5.73389	24.8541	6.18368e-07	0.00019326
TR78007|c14_g138	0	0	54.36	457.4	10.9042	6.3857	24.8425	6.22116e-07	0.00019326
TR60631|c0_g1	231.22	172.24	0.67	0.22	-8.51847	6.18029	24.79	6.39291e-07	0.000195734
TR76857|c3_g13	0	0	235.37	83.6	10.3312	5.82405	24.7861	6.40581e-07	0.000195734
TR73162|c11_g121	0	0	80.33	249.01	10.2933	5.78688	24.7454	6.5424e-07	0.000198282
TR78313|c2_g15	162.47	107.32	0	0	-10.113	5.61086	24.7134	6.65205e-07	0.00019998
TR75537|c3_g10	184.83	92.5	0	0	-10.1546	5.65132	24.6632	6.82746e-07	0.000203611
TR78659|c9_g142	0	0	149.31	131.68	10.1139	5.61221	24.6473	6.88412e-07	0.000203671
TR72122|c4_g52	0	0	37.35	804.92	11.6114	7.08398	24.5605	7.20131e-07	0.00020994
TR78007|c7_g2	0	1.81	186.76	745.34	8.71914	7.2594	24.5585	7.20863e-07	0.00020994
TR39193|c0_g1	63.5	257.45	0	0	-10.3517	5.84354	24.5118	7.38555e-07	0.000213425
TR62074|c2_g1	19849.6	16386.2	254.96	256.66	-6.20733	12.6575	24.418	7.75413e-07	0.000222353
TR65364|c0_g25	101.21	160.19	0	0	-10.0613	5.56057	24.3511	8.02807e-07	0.000226197
TR75359|c3_g1	46.35	358.89	0	0	-10.6854	6.17043	24.3698	7.95065e-07	0.000226197
TR78383|c21_g100	0	0	81.59	224.83	10.1932	5.68934	24.341	8.07022e-07	0.000226197
TR61575|c0_g3	0	0	176.24	103.83	10.1256	5.62366	24.2946	8.26691e-07	0.000228277
TR77796|c4_g34	0	0	267.11	67.53	10.4103	5.90134	24.306	8.21811e-07	0.000228277
TR78007|c14_g12	0	0	53.45	339.29	10.5279	6.01632	24.2396	8.50662e-07	0.000233169
TR77442|c0_g2	0.69	0.3	163.44	245.62	8.2948	6.1227	24.0822	9.23094e-07	0.000249356
TR78313|c2_g31	245.46	210.74	1.11	0.32	-8.13203	6.3547	24.0867	9.20961e-07	0.000249356
TR67265|c0_g4	0.91	0.28	274.09	181.1	8.26599	6.30812	24.034	9.46477e-07	0.00025202
TR78153|c9_g96	0	0	181.41	96.24	10.1171	5.61541	24.0468	9.40244e-07	0.00025202
TR36943|c0_g3	151.37	106.25	0	0	-10.046	5.54576	23.9846	9.71071e-07	0.000256735
TR69081|c3_g52	0	0	38.16	574.04	11.1546	6.63249	23.9616	9.8275e-07	0.000257993
TR78069|c3_g13	0	0	170.94	100.33	10.0797	5.57905	23.8941	1.01782e-06	0.000265329
TR73167|c5_g1	0.16	0	173.99	118.69	9.45594	5.68057	23.8527	1.03997e-06	0.000269223
TR22283|c0_g1	114.45	133.73	0	0	-9.98861	5.48999	23.8187	1.0585e-06	0.00027213
TR75363|c3_g4	243.51	75.09	0.16	0	-9.65165	5.84983	23.7858	1.07674e-06	0.000274922
TR77222|c4_g16	0	0	211.55	75.01	10.1767	5.67346	23.7689	1.08625e-06	0.000275464
TR69081|c3_g64	0	0	38.16	392.1	10.651	6.13693	23.5043	1.24637e-06	0.000313933
TR78623|c14_g63	117.73	125.34	0	0	-9.95929	5.46154	23.4701	1.26873e-06	0.000317421
TR22871|c0_g3	169.12	82.8	0	0	-10.0162	5.51676	23.4565	1.27772e-06	0.00031754
TR72740|c3_g1	3209.89	1819.14	33.1	19.02	-6.62837	9.80806	23.4288	1.29626e-06	0.000318995
TR73162|c11_g173	0	0	76.32	202.6	10.059	5.55876	23.4222	1.30069e-06	0.000318995
TR63464|c2_g7	0	0	241.65	60.99	10.2654	5.75986	23.3625	1.34172e-06	0.000326905
TR72482|c0_g2	122.71	117.26	0	0	-9.94156	5.44435	23.2894	1.39364e-06	0.000337352
TR9961|c0_g1	656	32.34	0.06	0.06	-10.9181	6.94763	23.2541	1.41949e-06	0.000341393
TR48857|c0_g1	0	0	219.5	64.19	10.1681	5.66504	23.195	1.4638e-06	0.000343193
TR62074|c2_g2	8418.28	6220.69	110.33	100.77	-6.17262	11.3516	23.2107	1.45188e-06	0.000343193
TR73162|c11_g224	0	0	88.39	174.5	9.98455	5.48652	23.2312	1.43647e-06	0.000343193
TR9686|c0_g1	0	0	39.07	353.3	10.5201	6.00861	23.2054	1.45585e-06	0.000343193
TR74996|c1_g13	0	0	329.52	41.8	10.5749	6.06245	23.1676	1.48476e-06	0.000345931
TR71560|c0_g7	0	0	53.91	252.42	10.1769	5.67347	23.1134	1.52719e-06	0.000353606
TR14987|c0_g2	0	0.3	537.1	52.81	10.0922	6.72375	23.0994	1.53836e-06	0.000353993
TR78383|c21_g81	0	0	76.57	191.81	10.0055	5.50684	23.0359	1.59003e-06	0.000363639
TR78383|c21_g31	0	0	160.66	92.59	9.98135	5.48352	23.0066	1.61442e-06	0.000366966
TR77909|c1_g25	169.99	75.21	0	0	-9.97783	5.47954	22.9738	1.64228e-06	0.000371036
TR78968|c26_g85	0	0	42.31	299.99	10.3276	5.82041	22.96	1.6541e-06	0.000371456
TR59631|c0_g1	402.21	298.61	3.01	1.35	-7.29353	6.97092	22.9345	1.67616e-06	0.000374154
TR75346|c1_g12	110.2	126.87	0	0	-9.9227	5.42607	22.8485	1.75285e-06	0.000388944
TR74101|c2_g2	0.88	0.49	100.25	487.05	8.38901	6.59616	22.7636	1.83203e-06	0.000404109
TR75471|c21_g189	0	0	161.19	86.44	9.95176	5.45483	22.5843	2.01124e-06	0.000441028
TR70123|c2_g12	745.83	579.17	3.48	8.8	-6.81592	7.88571	22.5482	2.04934e-06	0.000446757
TR35481|c0_g1	165.41	212.88	0.77	1.04	-7.58373	6.08868	22.4868	2.11587e-06	0.000458578
TR51119|c0_g2	62.59	183.2	0	0	-9.96873	5.47069	22.4192	2.19168e-06	0.000472263
TR61470|c1_g2	3.33	0.76	305.14	414.74	7.29827	6.93477	22.377	2.24041e-06	0.00047999
TR65136|c0_g1	0.1	0	207.41	68.03	9.62675	5.62082	22.3409	2.28291e-06	0.0004863
TR78313|c2_g6	159.51	101.66	0	0.35	-8.83003	5.56727	22.2752	2.36238e-06	0.000500369
TR78383|c21_g116	0	0	145.12	96.24	9.9065	5.41095	22.2103	2.44361e-06	0.00051465
TR61267|c0_g1	1251.66	1176.9	15.36	15.74	-6.33746	8.75981	22.1783	2.48468e-06	0.000520358
TR77856|c2_g142	0	0	169.24	75.01	9.93894	5.4424	22.1257	2.55365e-06	0.000531815
TR78383|c21_g163	0	0	68.72	187.74	9.93701	5.44041	22.1116	2.5725e-06	0.000532765
TR67267|c1_g1	1543.49	1042.59	18.88	11.49	-6.44509	8.85132	22.0537	2.65135e-06	0.000537774
TR71560|c0_g13	0.13	0	41.39	324.36	9.80517	5.91245	22.079	2.61651e-06	0.000537774
TR72920|c4_g32	158.75	73.56	0	0	-9.89972	5.40381	22.052	2.65358e-06	0.000537774
TR77222|c4_g48	0	0	157.64	84.49	9.91941	5.42347	22.0515	2.65439e-06	0.000537774
TR75363|c3_g5	273.82	72.09	0.57	0.14	-8.5487	5.96869	22.0197	2.69864e-06	0.000543782
TR78707|c4_g15	63.95	173.96	0	0	-9.92217	5.42554	21.9064	2.86275e-06	0.000573751
TR54787|c0_g1	144.86	79.21	0	0	-9.84662	5.3524	21.859	2.93435e-06	0.000584955
TR60897|c0_g1	501.35	397.15	5.25	3.37	-6.71221	7.33005	21.8162	3.00048e-06	0.00059437
TR69913|c1_g1	176.88	214.5	1.12	1.39	-7.21126	6.1394	21.808	3.01346e-06	0.00059437
TR77775|c3_g10	69.92	161.33	0	0	-9.88222	5.38684	21.7972	3.03039e-06	0.000594563
TR77998|c2_g74	0	0	40.16	249.01	10.0873	5.58625	21.7606	3.08879e-06	0.000599707
TR78880|c8_g20	0	0	44.61	237.46	10.0549	5.55476	21.7631	3.08476e-06	0.000599707
TR78364|c3_g135	0	0	76.32	168.84	9.87961	5.38483	21.7285	3.14096e-06	0.000606677
TR78661|c37_g57	0	0	61.15	193.19	9.92023	5.42415	21.5607	3.42811e-06	0.000658728
TR64410|c0_g1	259.68	221.88	1.56	2.11	-7.00966	6.43736	21.4985	3.54102e-06	0.000676935
TR74220|c4_g3	0	0	138.08	89.78	9.82433	5.33144	21.3804	3.76598e-06	0.000716267
TR66067|c2_g1	21387.5	19897	458.68	421.67	-5.60806	12.8547	21.2129	4.10983e-06	0.000776735
TR78383|c21_g49	0.32	7.77	450.33	1333.03	7.64813	8.20228	21.2056	4.12558e-06	0.000776735
TR78880|c8_g228	0	0	38.16	239.98	10.0309	5.53151	21.1891	4.16129e-06	0.000779521
TR73162|c11_g40	0	0	40.16	227.61	9.97844	5.48058	21.1052	4.34744e-06	0.000806614
TR77207|c33_g35	3.58	0	193.37	761.8	7.84504	7.29759	21.1044	4.3492e-06	0.000806614
TR66647|c0_g9	258.26	194.97	2.03	1.52	-6.9553	6.35264	21.0466	4.48253e-06	0.000827226
TR76730|c1_g17	22.18	287.06	0	0	-10.2944	5.78766	21.0312	4.51871e-06	0.000828592
TR78717|c3_g47	77.62	134.04	0	0	-9.75651	5.26528	21.0245	4.53438e-06	0.000828592
TR78383|c21_g17	0	0	172.61	60.99	9.8823	5.38753	21.0135	4.56058e-06	0.000829314
TR77227|c1_g9	0	0	172.61	60.99	9.8823	5.38753	21.0018	4.58846e-06	0.000830332
TR78383|c21_g35	0	0	49.02	202.72	9.8974	5.40204	20.9169	4.79637e-06	0.000859612
TR78661|c37_g69	0	0	39.7	224.43	9.95877	5.46151	20.9184	4.79275e-06	0.000859612
TR78069|c3_g91	24.16	254.99	0	0	-10.1473	5.64424	20.7644	5.19386e-06	0.000926396
TR58192|c0_g1	312.18	358.45	4.05	3.12	-6.55091	6.91102	20.7061	5.35442e-06	0.000950486
TR25192|c0_g1	0	0	13.43	449.49	10.7456	6.22991	20.6645	5.4721e-06	0.000962956
TR37964|c0_g1	108.18	91.41	0	0	-9.67692	5.18851	20.654	5.50216e-06	0.000962956
TR73162|c11_g198	5.41	3.32	253.51	737.78	6.68279	7.36767	20.663	5.47638e-06	0.000962956
TR77657|c5_g101	0	0	133.96	79.21	9.73204	5.24231	20.5761	5.73067e-06	0.000998262
TR72189|c1_g1	160.71	143.93	0.7	1.15	-7.24939	5.78747	20.5111	5.92855e-06	0.00102793
TR78383|c21_g4	0	0	64.55	158.11	9.73719	5.2472	20.4304	6.18386e-06	0.00106723
TR75673|c5_g14	0	0	202.91	37.9	9.94317	5.44648	20.4013	6.27868e-06	0.0010786
TR69171|c1_g1	2.13	2.1	179.71	335.37	6.76156	6.44932	20.314	6.57171e-06	0.00112376
TR65845|c2_g8	0.56	0	172.13	88.8	8.30754	5.53252	20.2953	6.63637e-06	0.00112964
TR77683|c2_g3	0	0	76.32	135.07	9.67465	5.18693	20.23	6.86664e-06	0.00116265
TR78585|c8_g18	0	0	89.22	118.73	9.66267	5.1754	20.2228	6.89272e-06	0.00116265
TR78383|c21_g157	0	0	56.49	165.54	9.72693	5.2373	20.1745	7.06893e-06	0.00118701
TR68817|c0_g3	326.5	88.53	1.72	0	-7.75628	6.22918	20.121	7.2695e-06	0.00121521
TR57459|c0_g1	0	0	140.74	68.03	9.7096	5.22067	20.0657	7.48279e-06	0.00123975
TR63967|c1_g17	332.48	686.61	2.36	8.72	-6.58467	7.50477	20.0735	7.45219e-06	0.00123975
TR77876|c1_g40	0	0	170.94	50.17	9.80873	5.31636	20.0543	7.52747e-06	0.00124163
TR77172|c3_g35	0	0	188.29	41.8	9.87355	5.37904	20.0444	7.56657e-06	0.00124258
TR73739|c1_g20	0	0	97.28	106.19	9.63964	5.15324	19.9327	8.0215e-06	0.00131152
TR72165|c11_g18	0	0	78.69	127.7	9.64364	5.15707	19.9206	8.07245e-06	0.00131408
TR77919|c2_g1	104.71	340.36	1.48	1.9	-6.99686	6.31695	19.9067	8.13165e-06	0.00131796
TR73162|c11_g67	0	0	47.07	181.3	9.75902	5.26827	19.8814	8.23965e-06	0.00132969
TR78383|c21_g181	0	0	53.99	165.84	9.71103	5.22198	19.8591	8.33638e-06	0.0013395
TR60267|c1_g1	217.6	229.81	2.99	0.19	-7.0511	6.33139	19.8438	8.40333e-06	0.00134446
TR100631|c1_g4	0	0	144.57	61.36	9.69449	5.2061	19.8093	8.55651e-06	0.00136312
TR74165|c1_g6	0	0	126.93	75.01	9.65407	5.16716	19.7957	8.61758e-06	0.00136701
TR73867|c4_g2	11.35	12.56	2506.57	341.59	6.88596	8.9867	19.6851	9.13125e-06	0.00144235
TR69418|c1_g1	61.55	160.87	0.2	0.03	-8.89445	5.33328	19.6752	9.17851e-06	0.0014437
TR40917|c0_g1	1.34	2.33	76.27	746.22	7.58628	7.06562	19.6465	9.31762e-06	0.00145655
TR75974|c0_g2	181.98	184.82	1.25	2.44	-6.61613	6.05364	19.6422	9.33834e-06	0.00145655
TR77422|c7_g20	86.75	100.91	0	0	-9.58583	5.10083	19.5737	9.67903e-06	0.0015034
TR77885|c9_g8	69.92	121	0	0	-9.6079	5.12205	19.542	9.84139e-06	0.00152227
TR62991|c0_g7	1028.91	816.55	16.14	2.59	-6.61365	8.36332	19.4394	1.03841e-05	0.00158507
TR69917|c0_g9	0	0	12.71	317.32	10.2597	5.75422	19.4333	1.04175e-05	0.00158507
TR71158|c0_g1	0.18	0.03	50.93	195.36	8.97242	5.37486	19.4504	1.03246e-05	0.00158507
TR78383|c21_g39	0	0	39.27	188.22	9.74755	5.25721	19.4457	1.03502e-05	0.00158507
TR62387|c4_g2	0.5	0.88	79.28	219.03	7.42285	5.65854	19.4185	1.04984e-05	0.00159089
TR71803|c1_g19	0	0	51.96	159.85	9.65744	5.17035	19.3706	1.07649e-05	0.00162468
TR136248|c0_g1	0.74	0.09	347.12	35.45	8.48214	6.11089	19.3533	1.08633e-05	0.00163291
TR67800|c0_g1	370.77	343.32	3.73	6.67	-6.14686	7.00693	19.3336	1.09758e-05	0.00163646
TR68514|c3_g1	71.63	125.59	0.1	0	-9.17509	5.16771	19.3262	1.10186e-05	0.00163646
TR77523|c3_g27	0	0	178.44	39.58	9.79591	5.30395	19.3267	1.10155e-05	0.00163646
TR71609|c2_g1	1.67	4.28	253.46	299.53	6.41758	6.57237	19.2166	1.16692e-05	0.00172621
TR78383|c21_g153	0	0	80.8	112.55	9.55588	5.07271	19.1921	1.18203e-05	0.00174164
TR75471|c21_g127	0	0	84.68	103.32	9.521	5.03924	19.12	1.22753e-05	0.00180157
TR56915|c0_g1	30.54	205.44	0.05	0.07	-9.35157	5.41095	19.0679	1.26149e-05	0.00183573
TR61067|c6_g3	0	0	6654.67	0	14.7564	10.2163	19.0617	1.26558e-05	0.00183573
TR76390|c0_g1	0	0	65.27	133.41	9.5797	5.09558	19.0734	1.25785e-05	0.00183573
TR70060|c0_g1	0	0	80.33	106.72	9.51013	5.02881	19.0494	1.27377e-05	0.00184045
TR19320|c0_g1	124	60.08	0	0	-9.56411	5.07996	19.0134	1.29806e-05	0.00186666
TR72122|c4_g55	1.07	0	29.22	593.97	8.74581	6.65777	19.0077	1.30192e-05	0.00186666
TR73017|c1_g1	241.84	286.56	4.44	0.99	-6.56636	6.57116	18.9616	1.33379e-05	0.00190502
TR78661|c37_g7	0	0	105.25	78.43	9.50821	5.02699	18.9243	1.36009e-05	0.00193517
TR57922|c3_g1	0	0	122.61	67.4	9.56911	5.08545	18.9098	1.37047e-05	0.00193517
TR76525|c1_g1	0	0	135.49	59.04	9.6115	5.12619	18.9163	1.36579e-05	0.00193517
TR68667|c0_g1	1561.4	1165.4	18.46	0.68	-7.13045	8.9207	18.7999	1.45175e-05	0.00204219
TR72122|c4_g274	0	1.65	27.02	966.93	8.89836	7.3201	18.7364	1.50089e-05	0.00210339
TR21562|c0_g2	32.1	168.22	0	0	-9.67122	5.18301	18.7065	1.52463e-05	0.00212865
TR52162|c0_g7	77.25	92.56	0	0	-9.44162	4.96246	18.6447	1.57481e-05	0.00219051
TR61067|c6_g61	0	0	4702.19	0	14.2554	9.71597	18.6064	1.60681e-05	0.00222671
TR65502|c1_g3	410.48	552.35	2.68	11.44	-6.16796	7.43124	18.5962	1.61545e-05	0.0022304
TR75471|c21_g3	0	0	121.5	60.19	9.50849	5.02726	18.5692	1.63851e-05	0.00224752
TR78951|c5_g18	0	0	118.74	62.52	9.50281	5.02182	18.5675	1.63991e-05	0.00224752
TR55317|c0_g1	1.37	2.3	285.17	107.72	6.62987	6.12952	18.5434	1.6608e-05	0.00225954
TR75471|c21_g33	0	0	133.77	54.53	9.5669	5.08332	18.5445	1.65983e-05	0.00225954
TR59572|c0_g1	905.07	735.03	18.99	11.57	-5.77794	8.20499	18.5239	1.67788e-05	0.00226623
TR73162|c11_g181	0	0	52.72	138.38	9.51454	5.03303	18.53	1.67249e-05	0.00226623
TR73162|c11_g77	0	0	59.93	124.45	9.4715	4.99178	18.4972	1.70152e-05	0.00228986
TR35330|c0_g1	0	0	93.16	82.87	9.43956	4.96122	18.4452	1.74863e-05	0.00232805
TR61959|c0_g1	197.82	147.87	2.48	1.67	-6.35054	5.9751	18.4482	1.74585e-05	0.00232805
TR78968|c26_g59	0	0	44.61	158.31	9.5912	5.10664	18.4582	1.73675e-05	0.00232805
TR72465|c1_g2	982.7	249.85	9.67	1.91	-6.72755	7.78965	18.3851	1.8046e-05	0.00239402
TR72750|c1_g3	184.4	131.1	1.69	1.93	-6.41613	5.84564	18.377	1.81236e-05	0.00239459
TR78934|c14_g40	92.7	74.05	0	0	-9.41831	4.94014	18.3712	1.81788e-05	0.00239459
TR77458|c1_g36	55.5	116.1	0	0	-9.45296	4.97332	18.3327	1.85494e-05	0.00242626
TR78398|c0_g15	118.67	52.65	0	0	-9.46116	4.98117	18.3333	1.8544e-05	0.00242626
TR78007|c14_g74	0	0	148.99	43.66	9.6102	5.12493	18.3146	1.87268e-05	0.00244091
TR67930|c0_g1	308.64	242.74	1.45	5.95	-6.27021	6.63766	18.2714	1.91566e-05	0.00248823
TR49013|c0_g1	831.46	977.13	4.71	23.86	-6.08308	8.33778	18.248	1.93924e-05	0.00251011
TR78661|c37_g34	0	0	40.16	162.02	9.58221	5.09801	18.2293	1.95846e-05	0.00252621
TR63078|c4_g1	2960.68	2584.6	57.07	85.45	-5.35745	9.96603	18.1996	1.98917e-05	0.00255698
TR77458|c1_g38	147.5	182.41	1.22	2.91	-6.31414	5.90581	18.1374	2.05523e-05	0.00263282
TR74918|c4_g3	0	0	108.84	64.16	9.43129	4.95331	18.1254	2.06829e-05	0.00264047
TR68813|c0_g2	0.65	1.04	60.34	238.09	7.16027	5.64985	18.1004	2.09563e-05	0.00265717
TR69025|c0_g5	254.62	255.32	3.93	4.2	-5.99062	6.52885	18.1011	2.09479e-05	0.00265717
TR66767|c1_g1	2334.36	1967.58	48.68	63.07	-5.33566	9.60109	18.0917	2.10522e-05	0.00266029
TR74798|c2_g17	0	0	103.92	68.51	9.42212	4.94453	18.0685	2.13095e-05	0.0026837
TR65204|c2_g61	0	0	141.22	41.8	9.536	5.05364	17.9997	2.20943e-05	0.00276872
TR65409|c1_g34	0	0	141.11	41.8	9.53511	5.05279	17.9963	2.21331e-05	0.00276872
TR74666|c1_g13	8.05	24.16	429.63	2355.69	6.3094	8.83662	17.9709	2.24312e-05	0.0027873
TR78680|c5_g16	0	0	32.87	174.08	9.60878	5.12356	17.9755	2.23761e-05	0.0027873
TR75292|c2_g45	34.7	144.34	0	0	-9.51038	5.02836	17.9571	2.25944e-05	0.00279756
TR78680|c5_g56	0	4.27	269.08	244.73	6.7836	6.47519	17.9512	2.26638e-05	0.00279756
TR73739|c1_g2	0	0.19	79.15	111.78	8.70823	5.05618	17.8865	2.34483e-05	0.00288484
TR78659|c9_g32	0	0	16.27	226.69	9.82348	5.33063	17.8517	2.38806e-05	0.00292836
TR60798|c1_g3	373.42	229.46	6.31	1.62	-6.23302	6.76738	17.8447	2.39689e-05	0.00292954
TR27501|c0_g1	134.87	37.02	0	0	-9.46856	4.98826	17.8162	2.43305e-05	0.0029476
TR45061|c0_g3	0	0	180.87	23.33	9.71252	5.22341	17.8086	2.44275e-05	0.0029476
TR60471|c3_g11	0	0	84.62	82.88	9.36395	4.88893	17.8082	2.44329e-05	0.0029476
TR78801|c3_g42	110.82	52.19	0	0	-9.38916	4.91226	17.8244	2.42257e-05	0.0029476
TR73739|c1_g18	0	0	105.31	63.49	9.395	4.9186	17.7476	2.52242e-05	0.00301381
TR77463|c0_g4	0	0	43.52	140.52	9.45345	4.9745	17.7563	2.51083e-05	0.00301381
TR78058|c2_g1	97.85	103.09	0.48	0.22	-7.77549	5.20109	17.7516	2.51703e-05	0.00301381
TR74986|c0_g8	0	0	79.91	87.34	9.35716	4.88245	17.7359	2.53793e-05	0.00302265
TR64023|c20_g1	3.1	4.03	121.4	509.38	6.30679	6.71525	17.7097	2.57307e-05	0.00305474
TR50392|c0_g2	148.54	122.88	1.85	1.05	-6.48106	5.6323	17.65	2.65515e-05	0.00313986
TR71167|c3_g2	2335.98	2153.13	65.82	56.29	-5.25166	9.66388	17.6454	2.66162e-05	0.00313986
TR78234|c7_g15	0	0	68.18	99.62	9.34973	4.87536	17.5755	2.76118e-05	0.00324704
TR78392|c2_g54	328.98	413.38	6.4	0	-6.80399	7.05317	17.5551	2.79096e-05	0.00327174
TR78703|c18_g15	0	0	38.14	146.67	9.45419	4.97522	17.5313	2.82613e-05	0.00330259
TR78659|c9_g137	0	0	46.37	128.31	9.38332	4.90744	17.5003	2.87256e-05	0.00333593
TR78680|c5_g11	0	0	62.88	104.68	9.34235	4.86832	17.5039	2.86724e-05	0.00333593
TR38678|c0_g2	0	0	70.48	93.93	9.32415	4.85095	17.4634	2.929e-05	0.00339091
TR58098|c1_g1	1028.37	998.28	26.56	23	-5.40154	8.51541	17.4457	2.95633e-05	0.00340142
TR78383|c21_g202	1.74	5.52	130.04	561.09	6.4165	6.84337	17.447	2.95423e-05	0.00340142
TR78383|c21_g72	6.14	0	195.61	715.29	7.03739	7.23653	17.4276	2.98465e-05	0.00342344
TR78703|c18_g17	1.34	0.91	60.71	239.66	6.80044	5.66172	17.3215	3.15592e-05	0.00360878
TR69048|c9_g27	0	0	47.07	124.82	9.36159	4.88668	17.3132	3.16985e-05	0.00361363
TR72756|c2_g3	104.61	51.43	0	0	-9.32594	4.85188	17.2959	3.19869e-05	0.00363251
TR78548|c10_g23	0	0	124.16	43.62	9.40552	4.92864	17.2917	3.2059e-05	0.00363251
TR19847|c0_g1	30.29	140.64	0	0	-9.44312	4.9639	17.2488	3.27902e-05	0.00368431
TR77919|c2_g30	78.3	174.73	1	1.23	-6.73225	5.52459	17.2486	3.27931e-05	0.00368431
TR78383|c21_g7	0	0	69.04	91.49	9.28999	4.81839	17.2475	3.28127e-05	0.00368431
TR68582|c0_g7	0	0	62.17	96.91	9.27022	4.79957	17.2126	3.34212e-05	0.00374136
TR72064|c1_g7	0	0	56.98	103.13	9.27352	4.80271	17.166	3.4252e-05	0.00382289
TR13027|c0_g1	94.51	54.2	0	0	-9.25564	4.78488	17.148	3.45765e-05	0.00383723
TR54192|c0_g13	0	0	67.75	88.56	9.25219	4.78241	17.1475	3.45863e-05	0.00383723
TR79445|c0_g1	0.03	0	215.68	12.51	9.71507	5.38761	17.1182	3.51245e-05	0.00388537
TR78680|c5_g44	2.65	3.57	180.97	206.89	5.84338	6.07864	17.0795	3.5847e-05	0.00395356
TR78007|c15_g29	0	0	134.01	34.87	9.42374	4.94605	17.0206	3.69756e-05	0.00405842
TR78659|c9_g91	0	0	25.98	163.61	9.47873	4.99876	17.0186	3.70155e-05	0.00405842
TR78153|c9_g27	0	0	159.29	25.3	9.56329	5.07979	17.0105	3.71733e-05	0.00405854
TR78908|c14_g27	25.25	147.74	0	0	-9.45948	4.97957	17.0074	3.72343e-05	0.00405854
TR77115|c9_g1	53.6	92.15	0	0	-9.21905	4.75007	16.9851	3.7675e-05	0.00407786
TR77537|c1_g87	0	0	0	1711.99	12.6263	8.09169	16.9818	3.77398e-05	0.00407786
TR78659|c9_g207	2.69	2.47	387.75	83.07	6.43932	6.40397	16.9871	3.76343e-05	0.00407786
TR65780|c6_g4	0	0	65.74	87.04	9.21876	4.75062	16.9566	3.82445e-05	0.00412046
TR78680|c5_g5	0	0	81.35	70.84	9.23082	4.76209	16.9358	3.86658e-05	0.00415384
TR14829|c0_g1	120.67	37.07	0	0	-9.34424	4.86934	16.9082	3.92312e-05	0.00420248
TR74810|c0_g33	110.2	42.29	0	0	-9.29428	4.82168	16.8679	4.00729e-05	0.00428033
TR75471|c21_g257	3.04	6.83	416.34	195.26	5.89323	6.76019	16.8457	4.05443e-05	0.004311
TR78313|c2_g32	444.89	249.41	0	7.36	-6.63845	6.96437	16.8435	4.05913e-05	0.004311
TR76257|c1_g2	0	0	23.54	167.2	9.48501	5.00479	16.8125	4.12615e-05	0.00436973
TR75471|c21_g119	4.92	1.66	168.91	262.02	5.89817	6.21423	16.7774	4.20317e-05	0.00443869
TR78007|c14_g102	0	0	163.03	21.64	9.56716	5.08348	16.7526	4.25848e-05	0.00448439
TR60867|c3_g36	0	0	1420.14	0	12.5282	7.99405	16.7254	4.31987e-05	0.00453623
TR74224|c0_g17	0	0	93.96	55.24	9.21817	4.75006	16.6999	4.37844e-05	0.00458481
TR77537|c1_g90	0.04	0.09	0.25	1366.3	11.6862	7.76861	16.6608	4.46957e-05	0.00466713
TR13766|c0_g1	13.15	14.34	467.49	725.19	5.34853	7.67703	16.6426	4.51258e-05	0.00469888
TR63672|c2_g1	18.78	14.02	1993.25	286.93	6.10944	8.67436	16.6265	4.5511e-05	0.00472419
TR75471|c21_g243	0	0	38.27	127.29	9.30011	4.82806	16.6219	4.56223e-05	0.00472419
TR55859|c0_g1	1.27	0.65	64.6	193.24	6.793	5.45611	16.6154	4.57778e-05	0.00472468
TR64267|c0_g2	5.8	7.12	204.4	502.72	5.65235	6.90509	16.6089	4.59341e-05	0.00472468
TR78661|c37_g20	0	0	40.1	119.38	9.24978	4.78013	16.6059	4.60073e-05	0.00472468
TR67478|c0_g1	155.4	189.36	3.94	2.1	-5.82031	5.97552	16.5824	4.65819e-05	0.00477055
TR68382|c0_g1	270.77	208.49	5.99	3.13	-5.72065	6.44718	16.5664	4.69755e-05	0.00479768
TR57863|c0_g1	151.98	72.55	0	1.4	-7.18168	5.3639	16.5545	4.72719e-05	0.00480523
TR73058|c0_g1	229.21	226.34	5.07	4.33	-5.61766	6.37523	16.5531	4.73073e-05	0.00480523
TR46932|c0_g1	0.05	0.12	0.13	1651.45	11.8132	8.04031	16.5126	4.83288e-05	0.00486919
TR65397|c2_g1	125.03	29.41	0	0	-9.31505	4.84149	16.5166	4.8226e-05	0.00486919
TR75468|c10_g29	0	0	17.39	182.45	9.54564	5.06297	16.5201	4.81369e-05	0.00486919
TR77683|c2_g68	0	0	36.28	128.31	9.28977	4.81822	16.5	4.86504e-05	0.00488838
TR77422|c7_g11	114.66	34.47	0	0	-9.2635	4.79235	16.4922	4.88513e-05	0.00489537
TR78376|c3_g8	150.17	19.92	0	0	-9.4562	4.9764	16.4813	4.91331e-05	0.00491041
TR77686|c1_g25	0	0	17.56	176.44	9.50355	5.02259	16.454	4.98454e-05	0.00496829
TR38160|c0_g1	0	0	33.6	133.06	9.30447	4.83223	16.4226	5.06785e-05	0.00503785
TR69583|c0_g31	482.22	371.69	12.09	8.39	-5.41403	7.27702	16.4123	5.09546e-05	0.00505183
TR53477|c1_g1	281.72	212.13	5.33	5.25	-5.57391	6.49266	16.3922	5.14976e-05	0.00507864
TR61040|c0_g1	107.02	96.61	0.68	0.74	-6.99231	5.22514	16.3969	5.13682e-05	0.00507864
TR78383|c21_g5	0	0	47.07	106.28	9.20296	4.73563	16.3681	5.21564e-05	0.00513004
TR76598|c4_g37	18.88	150.73	0	0	-9.43005	4.95139	16.3529	5.25761e-05	0.00515772
TR57922|c4_g1	0	0	71.42	76.52	9.1813	4.71505	16.3397	5.29428e-05	0.00518006
TR74302|c0_g13	0	0	120.49	35.57	9.30647	4.83405	16.3323	5.31493e-05	0.00518116
TR76960|c4_g5	62.57	76.47	0	0	-9.15352	4.68783	16.3294	5.3232e-05	0.00518116
TR26737|c0_g1	0	0	0	1167.92	12.0747	7.54341	16.3208	5.34729e-05	0.00519105
TR41562|c0_g2	0	0	71.26	74.65	9.16235	4.69707	16.2836	5.45338e-05	0.00524651
TR65784|c17_g12	2.79	5.73	125.22	452.68	5.938	6.60001	16.2864	5.44539e-05	0.00524651
TR68676|c0_g31	0.14	0	0	1821.11	12.0607	8.18051	16.2811	5.46057e-05	0.00524651
TR78136|c0_g3	0	0	109.3	39.85	9.23475	4.7658	16.2811	5.46072e-05	0.00524651
TR25318|c0_g1	0	0.29	0.27	1525.04	11.3332	7.92636	16.2489	5.5541e-05	0.00532251
TR34029|c0_g1	0	0.06	108.11	47.67	8.97458	4.81988	16.2235	5.62906e-05	0.0053781
TR68676|c0_g22	0	0.05	0.05	1228.49	11.8795	7.61595	16.2099	5.66982e-05	0.0053781
TR77537|c1_g15	0	0	0	1065.83	11.9427	7.41249	16.2135	5.65879e-05	0.0053781
TR79093|c0_g1	0	0	33.83	123.41	9.22307	4.75476	16.2168	5.649e-05	0.0053781
TR19546|c0_g1	0	0.1	0	1519.25	11.96	7.92042	16.1549	5.8366e-05	0.00552226
TR75974|c0_g1	142.15	128.82	1.54	2.87	-5.93885	5.63615	16.1463	5.86339e-05	0.00552962
TR78254|c7_g1	131.09	24.69	0	0	-9.32841	4.85422	16.1428	5.87405e-05	0.00552962
TR125059|c0_g1	0	0	11.56	199.82	9.62068	5.13512	16.1089	5.98027e-05	0.00561543
TR77537|c1_g104	0	0	0	979.09	11.8203	7.29108	16.0601	6.13649e-05	0.00574764
TR67181|c0_g18	93.95	44.6	0	0	-9.15493	4.68916	16.0407	6.19944e-05	0.00575093
TR71158|c2_g2	176.21	131.87	3.09	2.87	-5.69452	5.82237	16.04	6.20171e-05	0.00575093
TR72756|c2_g1	354.54	168.04	5.68	5.44	-5.5874	6.57587	16.0539	6.15635e-05	0.00575093
TR74206|c5_g3	61.11	74.45	0	0	-9.11704	4.65325	16.0464	6.18085e-05	0.00575093
TR77537|c1_g72	0	0	0.24	669.15	11.272	6.74852	16.0319	6.22839e-05	0.00576134
TR66274|c0_g1	0	0	0	967.32	11.8029	7.27379	16.0085	6.30579e-05	0.00581849
TR71158|c2_g7	162.11	101.8	2.46	1.46	-6.03717	5.60039	15.9833	6.39033e-05	0.00588194
TR73949|c0_g2	52.05	82.69	0	0	-9.10646	4.64323	15.9304	6.57148e-05	0.00603378
TR73644|c0_g1	0	0	107.85	37.95	9.20317	4.73577	15.9143	6.62775e-05	0.0060705
TR68676|c0_g14	0	0	1.17	354.64	10.3616	5.85381	15.9083	6.6485e-05	0.00607458
TR77207|c33_g282	0	0	18.38	160.42	9.38824	4.91223	15.8981	6.68464e-05	0.00609267
TR29011|c0_g2	140.02	379.47	2.92	7.17	-5.73262	6.55285	15.8422	6.88502e-05	0.00615895
TR50717|c0_g3	0	0	56.59	87.64	9.12935	4.6658	15.8641	6.8057e-05	0.00615895
TR57470|c1_g1	121.33	95.06	1.14	0.98	-6.57301	5.3145	15.847	6.86735e-05	0.00615895
TR63967|c1_g39	900.38	982.1	33.47	21.85	-5.1253	8.41552	15.848	6.86378e-05	0.00615895
TR73162|c11_g188	0	0	65.27	76.24	9.11366	4.65093	15.8409	6.88954e-05	0.00615895
TR74063|c1_g35	0	0	125.28	27.62	9.28474	4.81333	15.8664	6.79762e-05	0.00615895
TR78623|c14_g166	764.85	0	0	0	-11.6269	7.09919	15.8428	6.88281e-05	0.00615895
TR78659|c9_g215	0	0	76.66	64.1	9.12007	4.65699	15.8592	6.82331e-05	0.00615895
TR78623|c14_g26	0	731.5	0	0	-11.5337	7.00693	15.8125	6.9939e-05	0.00623729
TR68525|c0_g1	83.22	59.78	0.13	0	-8.59996	4.73106	15.7981	7.04745e-05	0.00627004
TR65241|c0_g1	1.79	1.31	157.65	93.59	6.19288	5.48889	15.791	7.07384e-05	0.00627854
TR69583|c0_g17	998.32	520.95	26.2	10.24	-5.40309	8.10576	15.7847	7.09738e-05	0.00628447
TR64483|c0_g3	2.23	5.3	176.35	211.57	5.57799	6.08171	15.7681	7.16013e-05	0.0063053
TR77683|c2_g59	0	0	105.25	39.22	9.18813	4.72149	15.765	7.17165e-05	0.0063053
TR876|c0_g2	0	0.08	0	1127.73	11.6163	7.49339	15.7739	7.13788e-05	0.0063053
TR40805|c0_g1	0	0	0	835.51	11.5916	7.06452	15.739	7.27114e-05	0.00637773
TR72969|c2_g1	52.18	54.35	5076.41	658.46	5.75192	10.0097	15.7243	7.32781e-05	0.00641235
TR63896|c0_g1	0.05	0	0	994	11.5731	7.31277	15.715	7.36376e-05	0.00641548
TR70072|c5_g1	0.71	0.89	108.62	99.74	6.76565	5.20427	15.7101	7.38302e-05	0.00641548
TR78383|c21_g156	0	0	75.59	63.13	9.09909	4.63714	15.7104	7.38168e-05	0.00641548
TR43265|c0_g2	0	0	118.31	27.85	9.21816	4.74999	15.6916	7.45546e-05	0.00646337
TR69963|c0_g15	0.05	0.06	0	1151.16	11.5177	7.52287	15.6629	7.5696e-05	0.00654709
TR64665|c10_g92	0	0	0	781.21	11.4947	6.96862	15.6328	7.69107e-05	0.00663675
TR33892|c1_g3	58.66	73	0	0	-9.07485	4.61331	15.6173	7.75424e-05	0.00667581
TR78692|c10_g16	88	45.18	0	0	-9.09751	4.63474	15.6125	7.77381e-05	0.00667724
TR73162|c11_g126	0	0	40.17	106.46	9.13272	4.66902	15.5906	7.86433e-05	0.006724
TR75974|c0_g7	101.69	98.6	0.88	0.94	-6.65874	5.20446	15.5907	7.86413e-05	0.006724
TR75954|c0_g2	0	0	727.49	0	11.5634	7.03632	15.5732	7.93711e-05	0.0067707
TR58667|c1_g2	0.82	1.02	76.85	144.36	6.64577	5.25993	15.4857	8.31323e-05	0.00707536
TR124257|c0_g1	0.16	0	0.15	920.93	11.0043	7.20409	15.4746	8.36216e-05	0.00710079
TR77912|c14_g54	1.29	0	84.91	124.42	7.01302	5.18979	15.4693	8.38553e-05	0.00710445
TR58504|c0_g1	0	0.09	0	971.9	11.3581	7.28069	15.4555	8.44711e-05	0.0071404
TR69583|c0_g20	593.59	0	0	0	-11.2614	6.73761	15.424	8.5891e-05	0.00724399
TR62968|c0_g2	76.08	84.08	0.17	0.43	-7.62102	4.88722	15.4062	8.67054e-05	0.00726338
TR74647|c0_g1	0.19	0	111.76	41.61	8.4433	4.80514	15.4097	8.65436e-05	0.00726338
TR78560|c0_g1	87.52	43.97	0	0	-9.07926	4.61747	15.4125	8.64158e-05	0.00726338
TR99932|c0_g1	0	0	32.87	116.06	9.14585	4.68149	15.3937	8.72775e-05	0.00729491
TR77442|c0_g5	0	0	0	676.1	11.2864	6.76266	15.3827	8.77889e-05	0.00732124
TR68262|c1_g8	349.25	471.88	9.68	14.34	-5.15357	7.22342	15.3688	8.84351e-05	0.00735867
TR74469|c1_g1	0	0	85.47	50.17	9.081	4.62	15.3563	8.90221e-05	0.00739102
TR62255|c0_g1	0	0	55.13	80.21	9.0403	4.58159	15.3371	8.99348e-05	0.00741723
TR69583|c0_g1	904.24	1046.98	18.23	0	-6.70817	8.43976	15.3374	8.99188e-05	0.00741723
TR78703|c18_g13	0	2.33	51.72	238.49	6.70876	5.61007	15.3394	8.98232e-05	0.00741723
TR73602|c1_g1	3.64	6.39	217.5	222.19	5.36208	6.27051	15.3231	9.06006e-05	0.00745565
TR77251|c6_g79	46.27	81.55	0	0	-9.02984	4.57078	15.3048	9.14833e-05	0.0075117
TR76164|c1_g2	54.16	72.29	0	0	-9.01622	4.55791	15.2845	9.2474e-05	0.00757636
TR66647|c0_g2	71.12	54.98	0	0	-9.01609	4.55779	15.2798	9.27016e-05	0.00757835
TR75886|c7_g18	46.66	88.94	0	0.07	-8.76762	4.6514	15.264	9.34793e-05	0.00762521
TR136473|c0_g2	552.05	0	0	0	-11.1567	6.63432	15.2475	9.43011e-05	0.00767545
TR12652|c0_g2	0.06	0	0.09	668.62	10.9532	6.74718	15.2055	9.64231e-05	0.00783107
TR77537|c1_g65	0	0	0	627.09	11.1778	6.65555	15.1796	9.77564e-05	0.00792209
TR77537|c1_g56	0	0	0	607.81	11.1328	6.61114	15.1485	9.93785e-05	0.00803607
TR69220|c3_g55	0	0	0	593.65	11.0988	6.57763	15.106	0.000101638	0.00820097
TR63373|c2_g9	2.99	10.63	148.18	668.35	5.77151	7.08942	15.09	0.000102504	0.00825305
TR65891|c0_g2	60.95	70.91	0	0.07	-8.73074	4.61648	15.0839	0.000102834	0.00826174
TR67405|c3_g3	59.03	91.8	0	0.49	-7.73781	4.80169	15.048	0.000104812	0.00838787
TR72624|c3_g30	0	0	56.98	75.25	9.01084	4.55379	15.0472	0.000104854	0.00838787
TR41965|c0_g1	0	0.15	0	920.27	11.0417	7.20278	15.0398	0.000105266	0.00840278
TR77693|c2_g3	0	0	84.62	45.45	9.024	4.56615	15.0341	0.000105586	0.00841033
TR128810|c0_g1	0	0	0	559.76	11.0141	6.49411	15.0032	0.00010733	0.00844118
TR53143|c0_g2	119.72	20.07	0	0	-9.17284	4.70614	15.0089	0.000107007	0.00844118
TR65502|c1_g1	2570.38	1694.26	98.66	43.51	-4.9354	9.6014	15.0204	0.000106357	0.00844118
TR66461|c4_g2	0	0	108.92	29.48	9.13591	4.67192	15.0098	0.000106956	0.00844118
TR76506|c3_g7	0.62	0.52	119.3	68.46	7.04773	5.07598	15.0031	0.000107332	0.00844118
TR78934|c14_g39	104.02	28.1	0	0	-9.0896	4.62725	15.0042	0.000107271	0.00844118
TR12652|c0_g1	0	0	0	532.5	10.9421	6.42323	14.9537	0.000110184	0.00859122
TR24196|c0_g1	0	0	0	537.65	10.956	6.43689	14.9462	0.000110618	0.00859122
TR61980|c1_g4	0	0	0	549.19	10.9866	6.46703	14.9486	0.000110478	0.00859122
TR68676|c0_g16	0	0	0	549.51	10.9874	6.46786	14.9496	0.000110424	0.00859122
TR72122|c4_g259	0	0	0	542.08	10.9678	6.44854	14.9422	0.000110853	0.00859122
TR77537|c1_g122	0	0	0	538.85	10.9592	6.44005	14.9428	0.000110818	0.00859122
TR78007|c7_g1	0	0	25.84	121.35	9.121	4.65798	14.9572	0.00010998	0.00859122
TR37841|c0_g4	0	0	125.34	18.92	9.20902	4.74124	14.9182	0.000112272	0.00867356
TR72572|c1_g25	90.87	35.16	0	0	-9.01976	4.56124	14.9164	0.000112381	0.00867356
TR63967|c1_g38	0	443.75	0	0	-10.8129	6.29575	14.903	0.000113183	0.0087174
TR46346|c0_g1	38.46	94.26	0.03	0.03	-8.77765	4.62062	14.8897	0.000113983	0.00876091
TR2587|c0_g1	0	0	0	512.23	10.8862	6.36817	14.8682	0.000115293	0.00882823
TR34764|c0_g1	0	0	0	499.67	10.8504	6.33297	14.8482	0.000116516	0.00882823
TR35194|c1_g1	0	0	0	498.02	10.8456	6.32828	14.8513	0.000116326	0.00882823
TR54426|c1_g1	2504.72	2122.51	100.93	85.03	-4.68945	9.72559	14.8545	0.000116132	0.00882823
TR60104|c0_g1	0	0	0.1	421.98	10.6072	6.09417	14.8517	0.000116306	0.00882823
TR73162|c11_g185	0	0	32.65	106.06	9.04606	4.58709	14.8561	0.000116033	0.00882823
TR78398|c0_g18	77.74	46.27	0	0	-8.99382	4.53677	14.8585	0.000115883	0.00882823
TR35917|c0_g1	0	0	0	505.54	10.8672	6.34953	14.8429	0.000116848	0.00883538
TR60916|c1_g1	0	0	0.06	433.63	10.6462	6.1325	14.8309	0.000117593	0.00887374
TR125442|c0_g1	0	0	0.09	422.39	10.6085	6.0955	14.8248	0.000117976	0.0088847
TR56005|c2_g24	0	0	469.12	0	10.9306	6.41156	14.7888	0.00012025	0.0090195
TR78623|c14_g66	0	398.88	0	0	-10.6592	6.14478	14.7905	0.000120138	0.0090195
TR77537|c1_g59	0	0	0	486.29	10.8112	6.29451	14.7824	0.000120658	0.00903187
TR68817|c0_g5	0	396.23	0	0	-10.6496	6.13535	14.7754	0.000121108	0.00904189
TR72184|c0_g1	3.62	1.4	241.3	70.87	5.8727	5.82215	14.7727	0.000121277	0.00904189
TR113562|c0_g1	0	0	0.3	348.94	10.3342	5.82715	14.7609	0.000122039	0.00907774
TR77537|c1_g24	0	0	0	479.03	10.7896	6.2732	14.7577	0.000122244	0.00907774
TR56151|c0_g1	75.67	46.94	0	0	-8.97719	4.5211	14.733	0.000123861	0.00915523
TR59217|c0_g1	162.14	164.9	4.17	4.46	-5.26647	5.9136	14.7167	0.000124933	0.00915523
TR61067|c6_g46	0	0	443.65	0	10.8501	6.33235	14.7115	0.000125282	0.00915523
TR61067|c6_g92	0	0	446.09	0	10.858	6.34013	14.7128	0.000125193	0.00915523
TR69583|c0_g4	388.89	445.62	10.52	17.1	-4.9821	7.25261	14.7171	0.000124908	0.00915523
TR77537|c1_g85	0	0	0	462.44	10.7387	6.22328	14.7211	0.000124643	0.00915523
TR77657|c5_g111	0	0	89.09	39.52	9.01473	4.55738	14.7362	0.000123652	0.00915523
TR78881|c8_g69	0	0	447.47	0	10.8624	6.34451	14.7082	0.000125498	0.00915523
TR78969|c31_g32	0	0	5.63	193.15	9.52737	5.04556	14.7121	0.000125239	0.00915523
TR78268|c6_g69	0	0	61.74	66.38	8.97401	4.51908	14.6983	0.000126162	0.00918571
TR54968|c5_g71	0	0	67.12	59.77	8.96806	4.51345	14.6891	0.00012678	0.00920771
TR9335|c0_g1	137.19	189.73	2.78	5.56	-5.32974	5.90924	14.6864	0.000126959	0.00920771
TR63465|c1_g1	1976.1	1623.67	86.69	48.47	-4.77084	9.36128	14.6689	0.000128141	0.0092217
TR64304|c4_g1	375.55	175.78	9.2	2.05	-5.60766	6.65196	14.6727	0.000127886	0.0092217
TR68676|c0_g20	0	0	0	441.95	10.6734	6.15916	14.6762	0.000127647	0.0092217
TR78370|c3_g3	7.1	7.86	249.92	292.39	5.09101	6.56967	14.6693	0.000128117	0.0092217
TR69493|c0_g2	0	0	47.94	82.96	8.98524	4.52968	14.6472	0.000129625	0.00929053
TR76527|c5_g2	0	0	47.07	83.6	8.98167	4.52633	14.6466	0.000129667	0.00929053
TR77011|c1_g9	0	0	47.07	83.6	8.98167	4.52633	14.644	0.000129845	0.00929053
TR78069|c3_g138	0	0	47.07	83.6	8.98167	4.52633	14.6342	0.000130521	0.00932099
TR76038|c2_g1	1.36	1.09	133.95	81.57	6.28303	5.27261	14.6142	0.00013192	0.00940286
TR71164|c1_g11	0	0	419.26	0	10.7685	6.25219	14.6059	0.0001325	0.00942624
TR157|c0_g1	0	0	0.05	398.35	10.5239	6.01261	14.5779	0.000134482	0.00952413
TR28297|c0_g1	0	0	75.48	51.24	8.9773	4.52213	14.5757	0.000134643	0.00952413
TR65942|c0_g5	303.6	158.8	3.2	9	-5.31274	6.4072	14.5775	0.00013451	0.00952413
TR54768|c2_g1	12.3	13.15	599.12	282.57	5.07181	7.3003	14.5633	0.00013553	0.00954057
TR63815|c0_g4	0	0	0	423.63	10.6124	6.0993	14.5617	0.000135643	0.00954057
TR78969|c31_g27	0	0	0	424.18	10.6143	6.10114	14.5644	0.000135451	0.00954057
TR48934|c0_g2	0	0	0	420.81	10.6028	6.08987	14.5453	0.000136826	0.00957272
TR68019|c3_g70	0	0	51.05	75.01	8.93762	4.48485	14.5481	0.000136625	0.00957272
TR78659|c9_g163	0	0	0	420.92	10.6031	6.09024	14.5447	0.000136871	0.00957272
TR44988|c0_g1	0	0	0	418.92	10.5963	6.08351	14.5336	0.000137679	0.00961121
TR2769|c0_g1	0.11	0.06	20.1	148.08	8.54086	4.83244	14.5241	0.00013838	0.00964211
TR1444|c0_g1	0	0	0	412.58	10.5743	6.06197	14.5103	0.000139397	0.00966329
TR62967|c1_g1	1247.87	1023.03	52.9	23.13	-4.92597	8.69318	14.5094	0.000139462	0.00966329
TR68676|c0_g4	0	0	0	414.33	10.5804	6.06794	14.5102	0.000139402	0.00966329
TR77537|c1_g70	0	0	0	411.04	10.5689	6.05668	14.5035	0.000139902	0.0096758
TR137457|c0_g1	0	355.06	0	0	-10.4915	5.98033	14.4857	0.000141228	0.00971348
TR78680|c5_g40	34.55	88.21	0	0	-8.96938	4.51376	14.4878	0.000141069	0.00971348
TR9257|c0_g1	105.72	22.51	0	0	-9.04762	4.58754	14.4902	0.000140894	0.00971348
TR61325|c2_g8	3.62	8.4	261.42	209.24	5.21665	6.3808	14.4803	0.000141635	0.00972351
TR65502|c1_g2	724.43	2048.74	40.88	55.33	-4.91135	8.97268	14.4681	0.000142555	0.00976871
TR64304|c4_g2	368.75	166.68	9.4	2.47	-5.49298	6.61288	14.454	0.000143627	0.00982406
TR55226|c0_g6	0	0	29.86	105.26	9.00579	4.54911	14.4192	0.000146306	0.00997071
TR77912|c14_g99	0	0	8.18	167.38	9.3518	4.87754	14.4225	0.000146044	0.00997071
TR49099|c0_g10	0	0	29.86	105.26	9.00579	4.54911	14.4125	0.000146822	0.00998768
TR69220|c3_g1	0	0	48.81	76.25	8.92365	4.47173	14.403	0.000147564	0.0100198
TR78007|c14_g115	24.16	0	737.51	1865.44	6.62618	8.75853	14.3816	0.000149254	0.0101162
TR21148|c0_g1	0	343.07	0	0	-10.4419	5.93187	14.3714	0.000150068	0.0101529
TR48435|c0_g1	0.03	0	0	429.44	10.4647	6.11867	14.3578	0.000151156	0.0102079
TR72122|c4_g4	0	0	0	388.03	10.4859	5.97538	14.3515	0.000151655	0.0102231
TR1121|c0_g1	0.11	0	0	564.47	10.489	6.50632	14.3216	0.000154083	0.0103494
TR78623|c14_g112	334.43	0	0	0	-10.434	5.92404	14.3238	0.000153908	0.0103494
TR31704|c0_g1	0	0	111.91	21.54	9.09189	4.63018	14.3157	0.000154572	0.0103564
TR61980|c1_g11	0.1	0	0	550.04	10.4931	6.46952	14.3095	0.000155082	0.0103564
TR65845|c2_g3	2.84	0	136.48	108.29	6.25425	5.44026	14.309	0.000155125	0.0103564
TR74366|c1_g3	7.36	18.25	223.74	857.6	5.28093	7.50603	14.3068	0.000155299	0.0103564
TR19366|c0_g1	0	0	0	381.22	10.4603	5.95041	14.2819	0.000157373	0.010476
TR17091|c0_g1	53.66	60	0	0	-8.86394	4.41463	14.2721	0.000158191	0.0104778
TR56065|c0_g6	127.55	61.76	1.36	0	-6.9134	5.12882	14.2772	0.000157765	0.0104778
TR77537|c1_g91	0	0	0	380.3	10.4569	5.947	14.2715	0.000158243	0.0104778
TR32446|c0_g5	34.27	84.62	0	0	-8.92346	4.47054	14.2529	0.000159816	0.0104888
TR43212|c0_g23	0	0	0	375.41	10.4382	5.92876	14.2551	0.000159624	0.0104888
TR75471|c21_g134	0	0	84.62	37.51	8.9403	4.48727	14.2648	0.000158808	0.0104888
TR76985|c3_g35	27.62	96.59	0	0	-8.98459	4.5281	14.2624	0.000159013	0.0104888
TR78886|c4_g5	51.53	65.79	0	0	-8.90863	4.45659	14.253	0.000159809	0.0104888
TR47030|c0_g1	1.9	0.95	84.74	140.36	6.10287	5.29537	14.247	0.000160315	0.010503
TR13416|c0_g1	0	0	0	374.46	10.4346	5.92519	14.2354	0.000161303	0.0105492
TR59384|c1_g1	90.34	84.07	1.2	0.24	-6.7306	5.0124	14.2109	0.000163422	0.0106478
TR77537|c1_g60	0	0	0	368.71	10.4122	5.90338	14.2081	0.000163667	0.0106478
TR78313|c2_g18	118.8	65.4	0	1.48	-6.82994	5.09006	14.2105	0.000163458	0.0106478
TR68666|c8_g45	4.77	3.22	89.46	275.82	5.3661	5.96572	14.2043	0.000163993	0.0106504
TR98121|c0_g1	0	326.33	0	0	-10.3698	5.86135	14.1969	0.000164639	0.0106738
TR77422|c7_g3	63.11	69.28	0	0.3	-7.97284	4.62447	14.1781	0.000166293	0.0107623
TR77909|c1_g7	318.73	0	0	0	-10.3647	5.85627	14.1659	0.000167375	0.0108135
TR65964|c1_g4	317.49	0	0	0	-10.3591	5.85078	14.1526	0.000168564	0.0108715
TR68525|c0_g2	73.7	61.71	0	0.38	-7.81516	4.65771	14.1385	0.000169832	0.0109344
TR72172|c0_g4	0	0	336.52	0	10.4515	5.94135	14.1323	0.000170397	0.0109518
TR33961|c0_g2	47.35	68.22	0	0	-8.88615	4.43548	14.1285	0.000170738	0.0109548
TR73162|c11_g236	0	0	0	359.9	10.3774	5.86932	14.1125	0.000172195	0.0110294
TR78779|c9_g1	110.99	81.58	1.7	0.14	-6.55973	5.15304	14.0809	0.000175115	0.0111972
TR72122|c4_g30	0	0	0	356.08	10.362	5.85429	14.0735	0.000175803	0.0112219
TR15742|c0_g1	0	0	63.67	54.05	8.86205	4.41387	14.0676	0.000176356	0.0112379
TR57391|c1_g2	221.69	395.85	0	10.08	-6.02658	6.79663	14.0568	0.000177375	0.0112382
TR61980|c1_g13	0	0	0	355.75	10.3607	5.85299	14.0591	0.000177154	0.0112382
TR72957|c3_g17	0	0	51.63	67.11	8.85658	4.40878	14.0595	0.000177115	0.0112382
TR78364|c3_g46	0	0	45.8	75.01	8.87197	4.42322	14.0547	0.000177565	0.0112382
TR78880|c8_g121	0	0	0	348.17	10.3296	5.82268	14.0327	0.000179655	0.0113511
TR73167|c3_g4	0	0	102.44	23.82	9.00767	4.55064	14.0133	0.00018152	0.0114496
TR74265|c0_g3	0	0	21.76	114.34	9.00546	4.54886	14.0006	0.000182755	0.011508
TR133311|c0_g1	0	308	0	0	-10.2865	5.77997	13.9925	0.000183539	0.0115185
TR78623|c14_g114	0	308.35	0	0	-10.2881	5.78157	13.9941	0.00018339	0.0115185
TR72122|c4_g158	5.18	19.68	87.74	2107.86	6.3172	8.47395	13.9794	0.000184828	0.0115799
TR64632|c2_g1	255.06	275.93	8.17	10.02	-4.91569	6.61001	13.9749	0.00018527	0.0115881
TR75694|c10_g1	281.86	247.15	10.87	5.63	-5.02097	6.60314	13.9579	0.000186948	0.0116734
TR32193|c0_g3	34.96	80.67	0	0	-8.88383	4.43331	13.9493	0.000187807	0.01168
TR60877|c1_g2	120.82	93.35	2.01	1.54	-5.87434	5.30927	13.9455	0.000188191	0.01168
TR74986|c0_g2	4.93	7.2	224.52	180.67	4.9852	6.17468	13.9443	0.000188307	0.01168
TR77142|c1_g29	34.96	80.67	0	0	-8.88383	4.43331	13.9485	0.000187892	0.01168
TR72465|c1_g1	187.95	53.39	2.76	0.16	-6.2809	5.47661	13.9235	0.000190405	0.0117906
TR5956|c0_g1	114.29	206.31	4.96	4.24	-5.13714	5.88503	13.892	0.000193623	0.0119664
TR69767|c3_g12	630.95	407.9	14.37	24.59	-4.81208	7.57568	13.8894	0.000193887	0.0119664
TR75375|c5_g16	26.4	92.5	0	0	-8.92168	4.46887	13.8841	0.000194441	0.0119746
TR77551|c5_g11	26.4	92.49	0	0	-8.92156	4.46876	13.8819	0.000194662	0.0119746
TR135720|c0_g1	0	0	0	334.43	10.2716	5.76606	13.86	0.000196949	0.0120757
TR29262|c0_g2	0	0	0	334.4	10.2715	5.76594	13.8599	0.000196954	0.0120757
TR24780|c0_g1	0	0	93.96	27.62	8.94696	4.49348	13.8522	0.00019777	0.0121059
TR43212|c0_g31	0	0	0	332.47	10.2631	5.7578	13.8488	0.000198126	0.0121078
TR42210|c0_g1	33.37	79.66	0	0	-8.85089	4.40241	13.8449	0.000198539	0.0121131
TR63373|c2_g3	26.8	33.15	495.23	1317.5	4.81455	8.2724	13.8356	0.000199523	0.0121532
TR67771|c0_g1	264.32	129.63	9607.99	2391.23	4.91356	11.0805	13.8325	0.000199847	0.0121532
TR78880|c7_g11	0	294.06	0	0	-10.2197	5.71486	13.8287	0.000200252	0.0121579
TR64195|c0_g1	0.04	0.06	0.06	380.03	9.96135	5.94666	13.817	0.000201505	0.0122141
TR57459|c0_g2	0	0	78.19	40.82	8.89712	4.4467	13.8069	0.000202586	0.0122597
TR77856|c2_g143	0	0	302.99	0	10.3002	5.79345	13.8022	0.000203104	0.0122711
TR67668|c2_g2	917.01	732	27.8	40.64	-4.66278	8.24251	13.7891	0.000204517	0.0123365
TR76023|c0_g1	60.23	54.07	0.03	0.03	-8.56928	4.42435	13.782	0.000205293	0.0123634
TR43007|c0_g1	50.49	59.1	0	0	-8.81112	4.36515	13.7657	0.000207088	0.0124513
TR78969|c31_g8	5.7	8.47	114.58	470.25	5.23242	6.62769	13.7574	0.000208005	0.0124863
TR135523|c0_g1	0	0	298.44	0	10.2783	5.77216	13.7388	0.000210075	0.0125903
TR77537|c1_g18	0	0	0	322.82	10.2207	5.71642	13.7186	0.000212345	0.0127059
TR61972|c1_g1	42.7	85.24	0.23	0.05	-7.9566	4.57426	13.7075	0.000213603	0.0127608
TR70112|c0_g1	0.05	0	0	353.09	10.0809	5.84265	13.6826	0.000216451	0.0129102
TR73176|c2_g35	0	0	30.07	91.51	8.85839	4.41057	13.6744	0.000217397	0.0129234
TR74139|c0_g3	98.91	118.69	0.68	3.08	-5.85315	5.32832	13.6729	0.000217575	0.0129234
TR78811|c1_g50	0	279.71	0	0	-10.1476	5.64461	13.6717	0.000217712	0.0129234
TR34272|c0_g2	0	0	20.84	109.45	8.94268	4.48975	13.6561	0.000219533	0.0130107
TR39124|c1_g5	0	0	49.66	65.42	8.81095	4.36607	13.6359	0.000221899	0.0130885
TR41157|c0_g4	1.89	0	108.55	90.97	6.48977	5.15048	13.6388	0.000221555	0.0130885
TR58970|c1_g15	0	0	0	310.61	10.1651	5.66231	13.636	0.000221889	0.0130885
TR76602|c0_g14	25.25	88.65	0	0	-8.85982	4.41079	13.6298	0.000222619	0.0131103
TR51560|c0_g1	135.71	6.45	0	0	-9.19985	4.73177	13.6132	0.000224599	0.013206
TR54464|c0_g1	1.64	2.26	186.57	53.37	5.84439	5.45379	13.6042	0.000225683	0.0132489
TR78811|c1_g85	0	273.15	0	0	-10.1134	5.61132	13.5945	0.000226851	0.0132965
TR68676|c0_g3	0	0	0	308.49	10.1553	5.65271	13.5899	0.000227408	0.0133082
TR66571|c0_g1	35.09	82.18	0	0.05	-8.64819	4.45279	13.574	0.000229338	0.0134001
TR40671|c0_g1	0	0	0	306.16	10.1443	5.64207	13.5666	0.000230248	0.0134322
TR43212|c0_g39	0	0	0	306.5	10.1459	5.64363	13.5587	0.000231221	0.0134679
TR76472|c1_g20	0	0	0	304.97	10.1387	5.63661	13.5498	0.000232316	0.0135105
TR100404|c0_g1	0.07	0	0	348.27	9.96605	5.8234	13.5332	0.000234386	0.0136097
TR45502|c0_g2	0	0	0	302.62	10.1276	5.62577	13.5107	0.000237206	0.0137349
TR76766|c1_g6	0	0	282.44	0	10.1989	5.6947	13.5101	0.000237278	0.0137349
TR14987|c0_g1	0.78	0	198.44	11.25	7.68914	5.27494	13.4916	0.000239636	0.0137963
TR24684|c0_g1	69.24	36.56	0	0	-8.76597	4.32292	13.4843	0.000240563	0.0137963
TR42860|c0_g1	70.39	59.98	0.34	0.11	-7.5906	4.60708	13.4923	0.00023955	0.0137963
TR68676|c0_g32	0	0	0	300.21	10.116	5.61456	13.4841	0.000240597	0.0137963
TR70067|c3_g1	991.39	776.19	36.42	40.66	-4.58133	8.34558	13.4982	0.000238796	0.0137963
TR73739|c1_g4	0	0	89.6	28.31	8.90072	4.45001	13.4863	0.00024031	0.0137963
TR78623|c14_g199	262.11	0	0	0	-10.0828	5.58141	13.4815	0.00024093	0.0137963
TR77928|c1_g1	0	0	59.72	52.63	8.79328	4.34951	13.4684	0.000242614	0.0138714
TR65964|c1_g13	260.28	0	0	0	-10.0727	5.57159	13.4541	0.000244476	0.0139565
TR27315|c0_g1	0	0	0	295.16	10.0916	5.5908	13.4023	0.000251312	0.0143248
TR48934|c0_g1	0	0	0	291.98	10.076	5.57562	13.3816	0.000254109	0.0144621
TR77420|c0_g9	52.12	50.96	0	0	-8.72425	4.28402	13.3679	0.000255971	0.0145336
TR77912|c14_g57	0	0	54.49	55.04	8.75096	4.31002	13.3666	0.000256145	0.0145336
TR66033|c0_g1	67.16	37.38	0	0	-8.74838	4.3065	13.3572	0.000257434	0.0145845
TR59237|c0_g1	280.13	223.8	6.68	11.94	-4.82227	6.54072	13.3513	0.000258247	0.0146084
TR29011|c0_g3	418.35	165.17	12.54	3.86	-5.16107	6.74412	13.3462	0.000258951	0.014626
TR75259|c2_g6	0	0	0	288.71	10.0598	5.55986	13.3429	0.000259399	0.0146291
TR76598|c4_g7	291.66	342.67	3.97	17.23	-4.99276	6.86022	13.3393	0.000259899	0.0146352
TR38725|c0_g2	0	0	18.47	110.14	8.92111	4.46951	13.3281	0.000261453	0.0147005
TR65845|c2_g16	0	0	69.13	39.55	8.76291	4.32109	13.3214	0.000262394	0.0147312
TR69567|c1_g1	875.33	921.79	45.48	33.32	-4.55429	8.36839	13.3091	0.000264128	0.0148063
TR66951|c0_g1	195.27	197.32	6.37	8.43	-4.77619	6.1863	13.303	0.000264982	0.0148319
TR75515|c7_g9	125.53	44.75	1.23	0.39	-6.5594	4.98684	13.2963	0.000265925	0.0148442
TR78389|c7_g18	253.99	0	0	0	-10.0374	5.53732	13.2958	0.000265999	0.0148442
TR77796|c4_g80	0	0	40.16	71.15	8.75095	4.31008	13.2879	0.000267126	0.0148848
TR135806|c0_g1	8.55	40	998.6	589.82	4.9955	8.13785	13.2819	0.000267986	0.0149104
TR78672|c1_g11	0	0	262.8	0	10.095	5.59355	13.2732	0.000269227	0.0149571
TR72122|c4_g39	0	0	262.8	0	10.095	5.59355	13.2668	0.000270145	0.0149858
TR77775|c3_g49	31.73	73.99	0	0	-8.75479	4.31252	13.2624	0.000270778	0.0149986
TR61067|c6_g49	252.25	0	0	0	-10.0275	5.5277	13.2595	0.000271206	0.015
TR127716|c0_g1	75.74	29.55	0	0	-8.76085	4.31814	13.2554	0.000271792	0.0150102
TR78879|c1_g51	31.75	73.56	0	0	-8.74924	4.30734	13.2332	0.000275034	0.0151667
TR129543|c0_g1	63.5	36.78	0	0	-8.68824	4.25047	13.2286	0.000275713	0.0151817
TR43112|c0_g4	49.03	49.83	0	0	-8.66382	4.22777	13.2194	0.000277067	0.0152338
TR69412|c2_g1	0	0	31.32	82.87	8.77281	4.33053	13.2117	0.000278203	0.0152599
TR78313|c2_g25	64.66	37.88	0	0	-8.72024	4.28027	13.2079	0.00027877	0.0152599
TR79019|c16_g66	0	0	31.32	82.87	8.77281	4.33053	13.2099	0.000278478	0.0152599
TR66978|c3_g1	1835.26	1903.29	115.09	58.26	-4.46142	9.42619	13.2026	0.000279563	0.0152808
TR78886|c4_g39	38.25	63.39	0	0	-8.70032	4.26174	13.1866	0.000281956	0.0153891
TR8676|c0_g1	246.69	0	0	0	-9.99537	5.4965	13.1811	0.000282787	0.0154119
TR63476|c0_g1	0	0.05	0.05	296.23	9.82895	5.59639	13.1756	0.000283619	0.0154346
TR19449|c0_g2	244.73	0	0	0	-9.98387	5.48534	13.1642	0.000285341	0.0154861
TR60051|c0_g8	244.73	0	0	0	-9.98387	5.48534	13.1639	0.000285395	0.0154861
TR78364|c3_g149	0	0	76.32	33.77	8.79094	4.34722	13.1516	0.000287269	0.0155651
TR45215|c0_g3	0	0	76.32	33.77	8.79094	4.34722	13.1425	0.000288674	0.0155673
TR58766|c0_g1	0	0	0	277.54	10.0029	5.50466	13.1375	0.000289441	0.0155673
TR61566|c1_g3	0	0	76.32	33.77	8.79094	4.34722	13.1442	0.000288415	0.0155673
TR68676|c0_g2	0	0	0	278.52	10.008	5.50959	13.1351	0.000289815	0.0155673
TR78494|c0_g16	0	0	45.45	62.27	8.71419	4.2758	13.145	0.000288295	0.0155673
TR78968|c26_g76	6.98	2.23	204.34	129.9	5.09805	5.90887	13.1361	0.000289665	0.0155673
TR41489|c0_g3	0	0	112.74	12.09	9.00622	4.54917	13.124	0.000291539	0.0155702
TR45787|c0_g5	40.2	58.64	0	0	-8.66099	4.22515	13.1283	0.000290869	0.0155702
TR48785|c0_g1	0	0	0	277.33	10.0018	5.5036	13.1301	0.000290588	0.0155702
TR78007|c14_g78	0	0	56.84	48.99	8.70815	4.27011	13.1259	0.000291236	0.0155702
TR78268|c6_g63	3.63	2.54	204.25	66.8	5.38302	5.62985	13.1204	0.000292092	0.0155774
TR29262|c0_g3	0	0	0	277.04	10.0003	5.50214	13.106	0.000294347	0.0156083
TR68707|c1_g13	29.57	10.79	1700.46	181.31	5.53564	8.41309	13.1079	0.000294053	0.0156083
TR74736|c4_g27	0	0	86.78	25.13	8.82805	4.38188	13.1109	0.00029358	0.0156083
TR77207|c33_g13	0	0	55.13	48.13	8.67223	4.23671	13.1097	0.000293776	0.0156083
TR124332|c0_g1	0	0	0	275.47	9.99212	5.49419	13.1005	0.000295222	0.0156269
TR93731|c0_g1	0	245.05	0	0	-9.95696	5.45933	13.0985	0.000295535	0.0156269
TR72122|c4_g246	0	0	0	276.22	9.99604	5.49799	13.0958	0.000295962	0.0156273
TR66732|c1_g1	162.88	155.9	4.88	6.62	-4.8338	5.89032	13.0923	0.000296505	0.0156338
TR104541|c0_g1	0.1	0	0	323.49	9.72793	5.71982	13.0756	0.000299168	0.015752
TR20881|c0_g1	0	0	0	272.25	9.97518	5.47776	13.0411	0.000304734	0.0159017
TR34764|c0_g2	0.49	0	0	576.62	9.46598	6.53761	13.0516	0.000303018	0.0159017
TR5245|c0_g1	16.69	99.58	0	0	-8.88722	4.43651	13.054	0.000302638	0.0159017
TR63270|c2_g1	63.82	142.11	4828.54	1124.62	4.84945	10.074	13.0423	0.000304528	0.0159017
TR67967|c1_g1	1017.76	988.54	58.23	28.16	-4.56565	8.52678	13.0478	0.000303647	0.0159017
TR75224|c1_g6	0	0	85.29	25.78	8.81597	4.37057	13.0456	0.000304003	0.0159017
TR76598|c4_g8	69.49	31.69	0	0	-8.70262	4.26384	13.0394	0.000304999	0.0159017
TR68187|c0_g4	0	0	57.56	44.77	8.66399	4.22905	13.0331	0.000306026	0.015933
TR77511|c1_g1	66.57	32.16	0	0	-8.66698	4.23069	13.0305	0.000306458	0.0159333
TR72955|c0_g1	0	0	65.86	37.12	8.68592	4.24938	13.0188	0.000308379	0.0159663
TR74316|c1_g3	203.65	163.77	7.03	7.01	-4.74739	6.09519	13.0226	0.000307756	0.0159663
TR75462|c0_g7	0	0	74.61	32.3	8.74949	4.30853	13.0194	0.000308285	0.0159663
TR64963|c0_g1	0.03	0.04	0	301.11	9.75704	5.61912	13.0072	0.0003103	0.0160385
TR78811|c1_g59	170.35	70.84	1.69	4.18	-5.39219	5.4882	13.0052	0.000310634	0.0160385
TR48857|c0_g19	0	0	38.77	69.43	8.70974	4.2717	12.9942	0.000312459	0.0160882
TR75471|c20_g9	0	0	6.16	141.61	9.1028	4.64096	12.9961	0.000312143	0.0160882
TR37457|c0_g1	0	0	233.57	0.12	9.92563	5.42915	12.9862	0.0003138	0.0160906
TR57867|c1_g1	114.2	45.81	4710.29	753.55	5.08614	9.95151	12.9897	0.000313212	0.0160906
TR78811|c1_g42	1.23	176.11	0	0	-9.49119	5.01002	12.9866	0.000313729	0.0160906
TR3452|c0_g1	0	0	0	267.33	9.9489	5.45229	12.9586	0.00031846	0.0162624
TR67537|c0_g1	3.97	4.09	158.29	117.64	5.00806	5.63538	12.9595	0.000318309	0.0162624
TR77998|c2_g5	0	0	85.47	25.08	8.81007	4.36505	12.9601	0.000318204	0.0162624
TR76141|c2_g3	0	0	85.47	25.08	8.81007	4.36505	12.9524	0.000319513	0.0162939
TR68676|c0_g26	0	0	0	266.83	9.9462	5.44967	12.949	0.000320089	0.0163009
TR78169|c4_g133	0	0	16.91	108.89	8.88767	4.43815	12.937	0.000322151	0.0163836
TR78661|c37_g72	0	0	73.51	32.08	8.73133	4.2916	12.9216	0.000324817	0.0164742
TR78707|c4_g77	93.41	175.77	3.38	5	-5.03246	5.64149	12.922	0.000324747	0.0164742
TR20881|c0_g2	0	0	0	265.93	9.94133	5.44495	12.9162	0.000325758	0.0164995
TR116269|c0_g1	0	0	241.21	0	9.97139	5.4735	12.8914	0.000330087	0.0166508
TR35593|c0_g1	52.64	65.46	0.22	0.09	-7.76749	4.46922	12.894	0.000329645	0.0166508
TR50341|c0_g5	37.2	60.39	0	0	-8.64194	4.20747	12.8927	0.000329864	0.0166508
TR74857|c0_g1	0	0	29.86	78.94	8.70327	4.26573	12.8889	0.000330537	0.016651
TR89034|c0_g1	0	0	0.06	259.01	9.90372	5.40852	12.8825	0.000331661	0.0166851
TR78313|c2_g7	48.99	46.27	0	0	-8.61095	4.17871	12.8735	0.000333274	0.0167436
TR63373|c2_g13	21.78	21.71	309.25	862.58	4.64307	7.65101	12.8705	0.000333808	0.0167479
TR34613|c0_g1	6.92	2.84	60.76	374.02	5.31502	6.19496	12.8511	0.000337282	0.0168994
TR68087|c2_g1	98.58	44.06	0.15	0.91	-6.85074	4.73858	12.8328	0.000340598	0.0170198
TR72624|c3_g26	0	0	72.56	32.08	8.71786	4.27906	12.8346	0.00034027	0.0170198
TR106469|c0_g1	0	235.45	0	0	-9.89936	5.40351	12.8134	0.000344148	0.0171595
TR45339|c0_g2	32.53	65.17	0	0	-8.64219	4.2077	12.81	0.000344773	0.0171595
TR77153|c0_g7	0	0	0	263.33	9.92717	5.43124	12.8118	0.000344445	0.0171595
TR13922|c0_g1	0	0	0.07	254.55	9.87877	5.38436	12.8074	0.000345243	0.0171599
TR70662|c0_g1	14.48	96.96	0	0	-8.82575	4.37889	12.7907	0.000348345	0.0172775
TR78659|c9_g40	0	0	0	263.14	9.92613	5.43023	12.7897	0.000348535	0.0172775
TR69566|c1_g2	7.17	11.28	383.79	161.43	4.84377	6.62539	12.7803	0.00035028	0.0173409
TR146010|c0_g1	0	233.09	0	0	-9.88484	5.38944	12.7594	0.000354221	0.0174664
TR73769|c0_g4	158.42	52.69	1.98	1.92	-5.73713	5.29663	12.7618	0.000353768	0.0174664
TR77251|c6_g75	0	233.09	0	0	-9.88484	5.38944	12.7638	0.00035339	0.0174664
TR77319|c1_g5	78.26	23.17	0	0	-8.70857	4.26938	12.7551	0.000355049	0.0174842
TR56668|c0_g1	1323.9	1224.72	80.91	35.62	-4.47682	8.8749	12.7417	0.000357592	0.0175862
TR61980|c1_g20	0	0	0	259.33	9.90512	5.40988	12.7175	0.000362241	0.0177643
TR65910|c1_g1	2628.6	2011.55	152.05	82.72	-4.34079	9.74496	12.7119	0.000363333	0.0177643
TR73048|c0_g4	13.88	108.94	0	0.1	-8.49285	4.51089	12.7106	0.000363597	0.0177643
TR73634|c0_g2	0	0	81.59	23.93	8.74303	4.30244	12.7154	0.000362652	0.0177643
TR78881|c8_g15	0	231	0	0	-9.87186	5.37688	12.7127	0.000363186	0.0177643
TR75642|c0_g5	60.58	35.16	0	0	-8.62155	4.18852	12.6998	0.000365691	0.0178432
TR55885|c0_g1	0.03	0	0	266.1	9.77492	5.44602	12.6636	0.000372848	0.0181489
TR68666|c8_g56	1.5	1.15	44.47	161.04	6.04173	5.14278	12.6632	0.00037293	0.0181489
TR70914|c0_g3	123.21	119.58	4.9	1.08	-5.31078	5.49445	12.6494	0.000375677	0.0182215
TR78965|c18_g22	176.5	108.75	0	6.07	-5.62002	5.7162	12.6484	0.000375887	0.0182215
TR95717|c0_g1	0	0	23.75	83.35	8.67146	4.23621	12.6497	0.00037562	0.0182215
TR77222|c4_g2	0	0	37.3	64.61	8.62488	4.19288	12.6441	0.000376758	0.01824
TR61167|c0_g1	579.01	1072.85	39.07	39.07	-4.45342	8.24758	12.6309	0.000379425	0.0183453
TR78383|c21_g88	0	0	11.8	113.86	8.87888	4.42996	12.6168	0.000382293	0.01846
TR78376|c3_g65	0	226.66	0	0	-9.84453	5.35042	12.6136	0.000382943	0.0184674
TR107056|c0_g1	0	225.37	0	0	-9.83631	5.34247	12.6078	0.000384143	0.0185014
TR112874|c0_g1	54.17	40.21	0	0	-8.59929	4.16789	12.5862	0.000388608	0.0186442
TR74384|c1_g16	53.94	39.48	0	0	-8.58468	4.15436	12.5875	0.000388327	0.0186442
TR78661|c37_g24	0	0	229.28	0	9.89827	5.40262	12.5866	0.000388516	0.0186442
TR66129|c2_g1	11.03	14.11	252.82	375.08	4.55382	6.78661	12.576	0.000390727	0.0187104
TR72122|c4_g104	0	0	77.94	24.99	8.70463	4.26668	12.5748	0.000390992	0.0187104
TR73739|c1_g11	0	0	227.92	0	9.88969	5.39432	12.5703	0.000391935	0.0187315
TR66779|c1_g1	44.38	48.87	0	0	-8.57918	4.14928	12.5601	0.00039406	0.0188089
TR65780|c6_g3	0	0	0	251.04	9.85831	5.36458	12.5545	0.000395251	0.0188416
TR76372|c3_g8	0	0	69.03	30.5	8.64581	4.21207	12.5447	0.000397328	0.0188923
TR76412|c0_g3	0	0	61.21	37.56	8.62257	4.19057	12.5449	0.0003973	0.0188923
TR73867|c6_g18	0	0	43.03	56.46	8.60162	4.17129	12.5419	0.000397925	0.0188966
TR64497|c0_g1	129.32	89.1	3.39	1.87	-5.3581	5.34761	12.5357	0.00039926	0.0189359
TR39834|c0_g1	0	222.49	0	0	-9.81777	5.32454	12.5298	0.00040052	0.0189715
TR92970|c0_g1	0	221.91	0	0	-9.81401	5.32091	12.5121	0.000404331	0.0191278
TR31231|c0_g1	0	0	77.94	22.84	8.67688	4.24086	12.4933	0.000408424	0.0192969
TR72122|c4_g113	0	0	20.23	89.35	8.6979	4.26082	12.4862	0.00040997	0.0193454
TR55650|c1_g2	42.5	50.14	0	0	-8.56925	4.1401	12.4776	0.000411868	0.0194104
TR53180|c0_g1	52.04	40.73	0	0	-8.57417	4.14463	12.4751	0.000412412	0.0194115
TR67121|c0_g1	18.95	19.36	349.29	536.76	4.44466	7.28148	12.4682	0.000413937	0.0194578
TR75698|c1_g54	216.87	0	0	0	-9.80969	5.31661	12.4659	0.000414441	0.0194578
TR59243|c0_g1	4.57	2.33	173.1	85.24	5.14293	5.55495	12.4633	0.000415029	0.0194609
TR71315|c4_g5	0	0	94.54	15.25	8.8145	4.36909	12.4583	0.000416127	0.0194879
TR43257|c1_g1	59.92	223.24	4.57	3.38	-5.15424	5.70565	12.4486	0.000418312	0.0195657
TR64167|c1_g1	2099.05	3553.14	159.13	158.29	-4.20948	10.03	12.4316	0.000422119	0.019719
TR50974|c0_g1	0	0	0	244.17	9.81833	5.32593	12.4219	0.000424325	0.0197972
TR68676|c0_g24	0	0	0	243.98	9.81721	5.32484	12.4134	0.000426261	0.0198379
TR73064|c1_g1	64.15	29.24	0	0	-8.58732	4.15679	12.4141	0.000426107	0.0198379
TR77683|c2_g69	0	0	220.68	0	9.84316	5.34927	12.3898	0.000431675	0.0200648
TR69583|c0_g10	601.26	37.09	8.55	2.52	-5.85351	6.86362	12.3863	0.000432494	0.0200778
TR41189|c0_g1	47.61	44.14	0	0	-8.55707	4.12883	12.3724	0.000435729	0.0202029
TR39882|c0_g2	154.29	67.54	3.64	1.12	-5.50811	5.36893	12.3627	0.000437986	0.0202406
TR65364|c0_g37	146.28	339.91	10.38	8.95	-4.68419	6.48753	12.364	0.000437684	0.0202406
TR73162|c11_g85	3.97	0	83.96	164.3	5.78548	5.43062	12.362	0.000438173	0.0202406
TR76537|c2_g36	212.03	0	0	0	-9.77716	5.28517	12.3522	0.000440476	0.0203218
TR3940|c0_g1	0	0	42.47	54.78	8.56956	4.14164	12.3421	0.000442859	0.0204065
TR77537|c1_g105	0	0	0	241.36	9.80165	5.30982	12.3329	0.000445039	0.0204817
TR76569|c1_g26	56.63	34.78	0	0	-8.55458	4.12651	12.3196	0.000448219	0.0206026
TR114649|c0_g1	0.13	0	0	276.14	9.37911	5.49832	12.3104	0.000450438	0.0206091
TR72122|c4_g46	0	0	0	240.69	9.79765	5.30595	12.3099	0.000450572	0.0206091
TR75851|c0_g27	56.63	34.78	0	0	-8.55458	4.12651	12.3141	0.000449559	0.0206091
TR77885|c8_g2	0	0	74.88	24.17	8.64911	4.21508	12.3125	0.000449939	0.0206091
TR59873|c1_g14	631.93	297.1	20.52	23.06	-4.47626	7.43064	12.3065	0.000451389	0.0206212
TR72667|c0_g1	4.29	11.07	193.17	215.7	4.65288	6.18499	12.2997	0.000453041	0.0206713
TR75468|c10_g8	0	0	36.07	61.97	8.5695	4.14163	12.295	0.000454166	0.020672
TR75836|c0_g5	0	0	216.12	0	9.81306	5.32017	12.2969	0.000453711	0.020672
TR75715|c1_g12	57.83	33.64	0	0	-8.55588	4.12772	12.2922	0.000454862	0.0206785
TR68960|c0_g2	229.65	137.16	6.86	8.81	-4.59996	6.10025	12.2797	0.000457915	0.0207919
TR78849|c2_g1	0	0	0	237.46	9.77818	5.28715	12.2675	0.000460924	0.0209031
TR78069|c3_g128	0	0	215.45	0	9.80859	5.31584	12.2628	0.000462076	0.0209299
TR64086|c0_g1	178.49	153.11	6.72	7.38	-4.59629	5.95533	12.2537	0.000464336	0.0210067
TR89107|c0_g1	176.04	21.82	1.52	0.99	-6.22724	5.20286	12.2484	0.000465651	0.0210407
TR38964|c0_g2	0	0	0	235.36	9.76539	5.2748	12.2365	0.00046864	0.0211245
TR67202|c0_g1	0.84	1.19	130.6	40.22	6.21807	4.97369	12.2366	0.000468599	0.0211245
TR260|c0_g2	0	0	0	234.25	9.75858	5.26823	12.212	0.000474837	0.0213722
TR78949|c4_g38	0	0	41.69	54.72	8.55635	4.12944	12.2102	0.000475281	0.0213722
TR72749|c5_g15	32.1	57.59	0	0	-8.51982	4.09445	12.1989	0.000478188	0.0214542
TR77207|c33_g55	0	0	19.88	84.31	8.62642	4.19446	12.1986	0.000478257	0.0214542
TR76802|c2_g61	32.1	57.59	0	0	-8.51982	4.09445	12.1931	0.000479661	0.0214914
TR77537|c1_g103	0	0	0	233.61	9.75463	5.26442	12.1903	0.000480375	0.0214975
TR113373|c0_g2	0	0	0	231.58	9.74206	5.25229	12.1823	0.000482464	0.0215393
TR59567|c1_g1	43.82	67.77	0.1	0.28	-7.52647	4.392	12.1827	0.000482344	0.0215393
TR33165|c0_g1	38.7	49.74	0	0	-8.50189	4.07791	12.18	0.000483043	0.0215393
TR77862|c0_g7	40.77	48.19	0	0	-8.51091	4.08623	12.1714	0.00048529	0.0216137
TR29811|c0_g2	27.62	64.39	0	0	-8.55491	4.12687	12.1644	0.00048711	0.0216688
TR10506|c0_g1	0	0	210.24	0	9.7733	5.28174	12.1392	0.000493721	0.0217812
TR60867|c3_g16	0	0	210.24	0	9.7733	5.28174	12.1397	0.000493588	0.0217812
TR63976|c0_g1	0	0	210.24	0	9.7733	5.28174	12.1456	0.000492027	0.0217812
TR65780|c7_g40	0	0	210.24	0	9.7733	5.28174	12.1455	0.000492074	0.0217812
TR71062|c2_g3	135.63	120.46	5.89	2.78	-4.88424	5.58149	12.1454	0.000492102	0.0217812
TR71305|c0_g8	0	0	210.24	0	9.7733	5.28174	12.1451	0.00049218	0.0217812
TR78620|c2_g44	0	0	210.23	0	9.77323	5.28168	12.1392	0.000493727	0.0217812
TR23615|c2_g1	0	0	74.5	21.81	8.6116	4.18028	12.1253	0.000497411	0.0218404
TR65280|c1_g1	187.02	172.65	7.72	8.5	-4.51426	6.07292	12.1265	0.000497111	0.0218404
TR72366|c1_g1	275.75	195.06	12.2	8.38	-4.54863	6.45524	12.1318	0.000495683	0.0218404
TR78703|c18_g12	1.66	3.22	37.33	218.53	5.52474	5.44491	12.1256	0.000497344	0.0218404
TR78721|c7_g13	0	0	39.69	54.51	8.52111	4.09693	12.1203	0.000498754	0.0218736
TR68635|c0_g11	1.16	1.17	43.41	135.15	6.01394	4.95314	12.0908	0.000506708	0.0221963
TR88792|c0_g1	0	0	27.2	71.78	8.56722	4.13961	12.0859	0.000508054	0.0222291
TR40297|c0_g1	0	0	88.11	14.83	8.72089	4.28171	12.0758	0.000510799	0.0222708
TR66779|c1_g2	140.57	166.45	5.61	7.55	-4.58746	5.8447	12.0767	0.00051057	0.0222708
TR67663|c0_g24	355.68	450.09	20.3	20.23	-4.36341	7.22516	12.077	0.000510484	0.0222708
TR119904|c0_g1	0	201.81	0	0	-9.6772	5.18885	12.0679	0.00051297	0.0223394
TR42665|c0_g2	0.2	0.03	94.51	23.57	7.95132	4.46082	12.0631	0.000514298	0.0223711
TR11995|c0_g1	0	201.67	0	0	-9.6762	5.18788	12.0585	0.000515555	0.0223735
TR86545|c0_g1	0	201.67	0	0	-9.6762	5.18788	12.0586	0.000515545	0.0223735
TR66249|c0_g1	6.64	18.85	569.59	171.59	4.83973	7.074	12.0398	0.000520756	0.022573
TR79595|c0_g1	0	0	0	226.03	9.70711	5.2186	12.0375	0.00052141	0.0225751
TR72122|c4_g89	0	0	0	225.41	9.70316	5.21479	12.0281	0.000524059	0.0226634
TR73162|c11_g5	0	5.9	72.97	249.18	5.61598	5.78005	12.023	0.000525472	0.0226982
TR72654|c1_g2	211.04	224.02	11.09	9.17	-4.46086	6.34386	12.0168	0.000527242	0.0227483
TR59371|c0_g1	0.16	0.15	128.55	9.07	7.96985	4.68983	12.0138	0.00052807	0.0227577
TR76023|c0_g4	79.76	15.75	0	0	-8.62382	4.19059	11.9904	0.000534762	0.0230195
TR60967|c1_g2	722.08	586.79	38.45	31.49	-4.27488	7.92751	11.985	0.000536297	0.0230543
TR76470|c1_g1	291.51	370.31	16.77	16.32	-4.36929	6.94372	11.9833	0.000536808	0.0230543
TR73708|c0_g2	0	0	66	27.83	8.56256	4.13495	11.976	0.000538898	0.0231174
TR78313|c2_g22	50.42	37.03	0	0	-8.48964	4.06661	11.9724	0.000539944	0.0231357
TR34838|c0_g1	0	0	0	221.23	9.67619	5.18881	11.9635	0.000542534	0.023172
TR45339|c0_g1	39.03	48.88	0	0	-8.49342	4.07011	11.9631	0.000542658	0.023172
TR65663|c6_g1	196.47	139.22	9.26	4.47	-4.62609	5.97304	11.9635	0.000542542	0.023172
TR64571|c0_g15	1142.14	1193.16	57.37	79.36	-4.16508	8.76306	11.96	0.000543534	0.0231829
TR64306|c0_g1	0.17	0	66.29	38.88	7.95168	4.27839	11.9419	0.000548851	0.0233829
TR69766|c1_g1	1682.66	1972.23	126.78	92.07	-4.106	9.41007	11.9192	0.000555574	0.0234549
TR72122|c4_g121	0	0	198.88	0	9.69323	5.20448	11.9206	0.000555156	0.0234549
TR72122|c4_g174	0	0	0	220.32	9.67026	5.18309	11.9265	0.0005534	0.0234549
TR76645|c2_g1	0	0	0.14	209.34	9.59771	5.1133	11.9237	0.000554253	0.0234549
TR77207|c33_g62	0	0	198.88	0	9.69323	5.20448	11.9214	0.000554914	0.0234549
TR78659|c9_g183	0	0	198.88	0	9.69323	5.20448	11.9208	0.000555106	0.0234549
TR78661|c37_g61	6.31	12.98	132.44	408.02	4.69079	6.54071	11.9243	0.000554068	0.0234549
TR78758|c0_g14	0	0	200.87	0	9.70759	5.21832	11.9324	0.000551647	0.0234549
TR61317|c1_g20	0	0	27.2	68.25	8.51674	4.09302	11.9114	0.000557914	0.0235271
TR76808|c2_g1	0	0	199.08	0	9.69468	5.20588	11.9072	0.000559178	0.0235537
TR49429|c0_g1	0	0.1	0	248.86	9.3517	5.35304	11.8989	0.000561658	0.0236315
TR78383|c21_g158	2.41	0	63.5	125.05	6.05734	5.04341	11.8876	0.000565101	0.0237495
TR59776|c0_g1	0	0	0	218.91	9.66101	5.17419	11.8586	0.000573944	0.024094
TR139226|c0_g1	0	196.04	0	0	-9.6354	5.14859	11.8473	0.000577453	0.0241056
TR31653|c0_g1	0	196.04	0	0	-9.6354	5.14859	11.848	0.00057723	0.0241056
TR70457|c1_g1	62.53	56.56	0.55	0.24	-6.8904	4.48794	11.8487	0.000577023	0.0241056
TR74343|c3_g12	0	196.04	0	0	-9.6354	5.14859	11.8478	0.000577303	0.0241056
TR77207|c33_g38	0	196.04	0	0	-9.6354	5.14859	11.85	0.00057662	0.0241056
TR90047|c0_g1	0.05	0.12	44.7	57.74	7.88289	4.21317	11.8424	0.000578974	0.0241421
TR61759|c0_g1	1.3	1.06	88.82	72.78	5.90516	4.86744	11.8329	0.000581919	0.0242107
TR78397|c2_g3	98.19	7.71	0	0	-8.77507	4.33137	11.833	0.000581916	0.0242107
TR59959|c0_g1	278.72	209.35	11.73	11.93	-4.41527	6.51154	11.8279	0.000583494	0.0242491
TR73571|c4_g16	0	0	25.98	68.51	8.50047	4.07805	11.8223	0.000585242	0.0242677
TR74266|c5_g33	0	195.64	0	0	-9.63246	5.14576	11.8242	0.000584661	0.0242677
TR28911|c0_g1	52.93	32.99	0	0	-8.46536	4.04426	11.8181	0.000586574	0.0242703
TR78811|c1_g98	216.77	316.8	13.75	11.97	-4.41399	6.63374	11.818	0.000586606	0.0242703
TR67722|c0_g1	0.09	0	25.32	78.56	8.17833	4.20024	11.8114	0.000588696	0.0243297
TR71592|c3_g30	52.8	30.83	0	0	-8.42693	4.00895	11.7854	0.000596981	0.0246448
TR57040|c0_g1	1.95	1.87	105.45	84.62	5.49822	5.09985	11.7797	0.000598793	0.024665
TR74302|c0_g1	52.8	30.83	0	0	-8.42693	4.00895	11.7799	0.000598745	0.024665
TR78209|c1_g16	26.4	61.67	0	0	-8.49193	4.06876	11.777	0.00059967	0.0246739
TR57756|c0_g28	19.57	69.52	0	0	-8.50621	4.08193	11.7532	0.000607384	0.0249637
TR134439|c0_g1	0	193.18	0	0	-9.61423	5.12821	11.7314	0.00061455	0.0250476
TR15943|c0_g2	0	0	47.5	41.68	8.46108	4.04159	11.7354	0.00061324	0.0250476
TR23788|c0_g1	23.23	65.1	0	0	-8.49513	4.07171	11.7317	0.00061445	0.0250476
TR33380|c0_g2	57.79	28.1	0	0	-8.46647	4.04526	11.7361	0.000613005	0.0250476
TR43355|c0_g1	2.76	6.56	207.99	80.1	4.89542	5.72354	11.7185	0.000618832	0.0250476
TR68961|c1_g7	0	0	47.07	41.8	8.45557	4.03653	11.7212	0.000617929	0.0250476
TR71412|c0_g2	0	0	47.07	41.8	8.45557	4.03653	11.7261	0.000616284	0.0250476
TR71865|c2_g14	0	192.77	0	0	-9.61117	5.12527	11.7265	0.000616171	0.0250476
TR72850|c2_g2	0.13	0.88	80.38	53.19	6.6975	4.60509	11.7275	0.000615831	0.0250476
TR73383|c2_g43	0	192.5	0	0	-9.60915	5.12332	11.7191	0.000618617	0.0250476
TR74455|c2_g14	0	0	46.61	40.46	8.42707	4.01038	11.7244	0.00061685	0.0250476
TR78199|c1_g1	0	0	47.07	41.8	8.45557	4.03653	11.7313	0.000614573	0.0250476
TR78704|c2_g13	0	0	47.5	41.68	8.46108	4.04159	11.7428	0.000610797	0.0250476
TR99843|c0_g1	0	0	47.07	41.8	8.45557	4.03653	11.7312	0.000614611	0.0250476
TR65409|c1_g46	0	0	47.07	41.8	8.45557	4.03653	11.716	0.00061966	0.0250539
TR71600|c0_g1	0	0	32.87	58.03	8.45964	4.04042	11.7018	0.000624401	0.0251909
TR77251|c6_g44	0	0	32.87	58.03	8.45964	4.04042	11.7031	0.000623961	0.0251909
TR70470|c0_g20	94.76	7.92	0	0	-8.7305	4.28977	11.6877	0.00062915	0.0253551
TR75136|c0_g1	161.14	201.21	8.81	8.81	-4.40172	6.08613	11.6835	0.000630574	0.025385
TR56065|c0_g1	146.19	197.63	2.35	11.69	-4.69451	5.99921	11.673	0.00063413	0.0254457
TR60467|c7_g1	2538.77	2301.62	176.96	127.04	-4.03891	9.82028	11.6757	0.000633217	0.0254457
TR65780|c7_g19	0	0	191.88	0	9.64159	5.15473	11.6735	0.000633957	0.0254457
TR72559|c10_g1	0	0	11.59	93.69	8.62716	4.19527	11.6646	0.000636995	0.0255332
TR67801|c0_g1	281.34	242.82	8.41	17.72	-4.40168	6.61249	11.6563	0.000639853	0.0256202
TR141319|c0_g1	25.25	59.1	0	0	-8.42984	4.01167	11.6483	0.000642616	0.0256833
TR61863|c0_g1	0.49	1.69	103.64	56.02	6.01208	4.86503	11.6477	0.000642806	0.0256833
TR69167|c3_g27	0	0	191.03	0	9.63519	5.14857	11.6403	0.000645381	0.0257586
TR145198|c0_g1	13.32	80.39	0	0	-8.57673	4.14707	11.6322	0.000648192	0.0257605
TR56530|c0_g2	6.73	5	247.1	78.47	4.7476	5.9068	11.6324	0.00064812	0.0257605
TR65860|c1_g3	70.75	62.65	0.93	0.57	-6.30655	4.64832	11.6365	0.000646708	0.0257605
TR78623|c14_g55	184.8	0	0	0	-9.57909	5.09428	11.6323	0.000648166	0.0257605
TR18107|c0_g1	80.67	12.34	0	0	-8.58657	4.15606	11.6191	0.000652764	0.0259145
TR17630|c0_g2	0	0	90.01	9.63	8.68167	4.24513	11.606	0.00065738	0.0259981
TR76635|c1_g3	160.47	150.74	7.85	6.51	-4.46865	5.87042	11.6079	0.000656733	0.0259981
TR78680|c5_g66	1.17	0	77.59	61.81	6.57012	4.65757	11.6067	0.000657162	0.0259981
TR95965|c0_g1	183.67	0	0	0	-9.57025	5.08578	11.6052	0.00065766	0.0259981
TR78661|c37_g70	0	0	0	210.51	9.60464	5.11997	11.6028	0.000658543	0.0260055
TR132159|c0_g1	0	183.89	0	0	-9.54322	5.05996	11.5804	0.000666518	0.026022
TR14373|c0_g2	0	186.47	0	0	-9.5633	5.07924	11.5893	0.000663333	0.026022
TR146357|c0_g1	0	186.47	0	0	-9.5633	5.07924	11.5934	0.000661872	0.026022
TR37229|c0_g2	0	183.89	0	0	-9.54322	5.05996	11.5802	0.00066657	0.026022
TR73666|c10_g20	0	186.47	0	0	-9.5633	5.07924	11.5882	0.000663718	0.026022
TR74363|c2_g12	59.02	42.68	0.27	0.04	-7.55214	4.27199	11.5857	0.000664625	0.026022
TR77523|c3_g48	0	186.47	0	0	-9.5633	5.07924	11.5867	0.000664239	0.026022
TR78623|c14_g165	183.46	0	0	0	-9.56861	5.0842	11.5984	0.000660068	0.026022
TR78811|c1_g47	0	185.01	0	0	-9.55197	5.06836	11.5846	0.000665017	0.026022
TR78968|c26_g19	4.5	5.57	181.78	92.32	4.70172	5.65063	11.59	0.000663061	0.026022
TR81968|c0_g1	0	183.89	0	0	-9.54322	5.05996	11.58	0.000666641	0.026022
TR41022|c0_g1	0	0	0	209.29	9.59627	5.11193	11.5701	0.000670226	0.0260847
TR42468|c0_g2	182.58	0	0	0	-9.56168	5.07754	11.5691	0.000670584	0.0260847
TR74540|c1_g6	0	0	0	209	9.59427	5.11001	11.5678	0.000671046	0.0260847
TR78880|c8_g218	0	0	0	209	9.59427	5.11001	11.5684	0.000670838	0.0260847
TR27315|c0_g2	0	0	0	206.52	9.57708	5.09349	11.5492	0.000677766	0.0262638
TR64870|c2_g1	0	0	0	208.79	9.59282	5.10862	11.5504	0.000677346	0.0262638
TR75062|c2_g7	0	0	31.4	58.28	8.43824	4.02079	11.5515	0.000676935	0.0262638
TR69220|c3_g4	0	0	0	206.64	9.57791	5.09429	11.5471	0.000678558	0.0262672
TR37728|c1_g2	0	0	30.55	59.9	8.44842	4.03014	11.543	0.000680035	0.026297
TR36236|c0_g1	0	0	0	207.24	9.58209	5.09831	11.54	0.000681147	0.0263127
TR78623|c14_g128	177.74	0	0	0	-9.52297	5.04037	11.5347	0.000683076	0.0263599
TR110435|c0_g1	0	0	188.29	0	9.61438	5.12853	11.5276	0.000685694	0.0264099
TR12023|c1_g1	0	0	188.29	0	9.61438	5.12853	11.5274	0.000685789	0.0264099
TR75158|c1_g1	190.82	167.9	11.32	4.26	-4.53306	6.06902	11.5245	0.000686865	0.0264241
TR7101|c0_g2	0	0	0.04	196.63	9.50674	5.02599	11.5196	0.000688672	0.0264663
TR7101|c0_g1	0	0	0.04	197.66	9.51426	5.0332	11.5159	0.000690016	0.0264707
TR76997|c4_g15	37.58	44.6	0	0	-8.39684	3.98138	11.5135	0.000690916	0.0264707
TR89107|c0_g2	66.66	119.62	1.97	2.4	-5.39676	5.11848	11.5146	0.000690504	0.0264707
TR72122|c4_g201	0	0	0	204.76	9.56475	5.08165	11.4985	0.000696534	0.0266585
TR143294|c0_g1	176.09	0	0	0	-9.50953	5.02747	11.4951	0.000697795	0.0266794
TR58515|c1_g1	2.35	3.01	77.02	134.1	5.15507	5.22257	11.4895	0.000699921	0.0267333
TR77059|c9_g6	296.85	406.71	9.69	26.55	-4.36439	7.03057	11.4871	0.000700815	0.02674
TR77537|c1_g44	0	0	0	202.76	9.55061	5.06808	11.4816	0.000702879	0.0267913
TR63112|c1_g12	0	0	0	202.2	9.54663	5.06426	11.4789	0.000703916	0.0268034
TR69963|c0_g20	0	0	0	202.6	9.54948	5.06699	11.4693	0.000707554	0.0269145
TR67875|c1_g1	16.26	26.94	199.1	888.51	4.53414	7.53426	11.4639	0.000709614	0.0269653
TR59256|c0_g1	1.36	1.36	69.62	93.49	5.7117	4.86362	11.4577	0.000711979	0.0269727
TR73670|c1_g11	0	178.38	0	0	-9.4994	5.0179	11.4591	0.00071146	0.0269727
TR78811|c1_g30	84.28	86.09	2.57	0	-5.93532	4.98908	11.4597	0.00071121	0.0269727
TR109828|c0_g1	174.81	0	0	0	-9.49902	5.01739	11.444	0.000717249	0.0270964
TR137327|c0_g1	174.81	0	0	0	-9.49902	5.01739	11.4437	0.000717362	0.0270964
TR75706|c3_g3	174.81	0	0	0	-9.49902	5.01739	11.4436	0.000717426	0.0270964
TR73162|c11_g170	0	0	32.43	54.83	8.40257	3.98807	11.4361	0.00072029	0.0271771
TR65566|c3_g7	1.69	0	24.88	157	6.4279	4.95549	11.4185	0.000727152	0.0273676
TR77207|c33_g144	0	0	14.02	84.82	8.54198	4.11647	11.4175	0.000727541	0.0273676
TR84530|c0_g1	0	177.53	0	0	-9.49251	5.0113	11.4192	0.000726895	0.0273676
TR74947|c1_g7	0	177.53	0	0	-9.49251	5.0113	11.4137	0.000729063	0.0273972
TR22394|c0_g1	0	0	0	196.65	9.50655	5.02581	11.4028	0.000733333	0.0274118
TR37525|c0_g2	0	175.8	0	0	-9.47841	4.99778	11.4006	0.000734194	0.0274118
TR40530|c0_g1	0	174.31	0	0	-9.46615	4.98603	11.3996	0.000734598	0.0274118
TR43212|c0_g20	0	0	0	197.11	9.50991	5.02904	11.4104	0.00073034	0.0274118
TR46432|c0_g4	0	0	13.5	86.47	8.55712	4.13046	11.404	0.000732881	0.0274118
TR65630|c5_g3	36.55	44.97	0	0	-8.38499	3.97053	11.4027	0.000733375	0.0274118
TR78431|c0_g12	0	175.8	0	0	-9.47841	4.99778	11.3997	0.000734566	0.0274118
TR145899|c0_g1	0	177.29	0	0	-9.49057	5.00943	11.394	0.000736803	0.0274488
TR24142|c1_g1	0	0	181.86	0	9.5643	5.08039	11.3908	0.000738084	0.0274488
TR56568|c0_g4	911.39	365.39	33.57	35.78	-4.26659	7.89693	11.3925	0.000737425	0.0274488
TR57824|c0_g15	0	0	181.73	0	9.56327	5.0794	11.3897	0.000738535	0.0274488
TR77998|c2_g44	64.21	20.65	0	0	-8.45149	4.03147	11.3848	0.000740488	0.0274939
TR53075|c0_g1	1511.82	1507.17	58.4	132.09	-4.07758	9.13759	11.3828	0.000741272	0.0274957
TR5135|c0_g1	173.88	0	0	0	-9.49133	5.01002	11.3808	0.000742062	0.0274976
TR77686|c1_g24	2.62	1.57	17.01	243.31	5.7387	5.45109	11.3782	0.000743125	0.0275012
TR78659|c9_g38	0	0	179.17	0	9.54282	5.05976	11.3769	0.000743636	0.0275012
TR63482|c1_g3	0	0.04	0.14	195.04	9.27755	5.01589	11.3724	0.000745438	0.0275406
TR77672|c3_g20	0	0	178.44	0	9.53693	5.05411	11.3665	0.000747809	0.0275724
TR78274|c3_g5	0	13.6	381.35	229.8	5.43783	6.75843	11.3683	0.000747071	0.0275724
TR85755|c0_g1	0	0	178.44	0	9.53693	5.05411	11.3647	0.000748518	0.0275724
TR77775|c3_g5	63.89	20.21	0	0	-8.43863	4.01966	11.3626	0.000749385	0.0275771
TR73695|c0_g1	0	0	59.72	26.31	8.43615	4.01854	11.3582	0.000751165	0.0276153
TR76000|c3_g36	39.48	41.67	0	0	-8.37953	3.96552	11.3532	0.000753183	0.027635
TR78721|c7_g58	0	0	59.72	26.31	8.43615	4.01854	11.3535	0.000753072	0.027635
TR38557|c0_g1	0	0	0	195.26	9.49633	5.01602	11.3497	0.000754596	0.0276401
TR58947|c1_g1	3.08	6.23	166.31	92.84	4.7302	5.5674	11.3492	0.000754806	0.0276401
TR64258|c1_g1	57.27	69.47	0.7	0.75	-6.28125	4.57649	11.3387	0.000759093	0.0277699
TR60370|c0_g1	0.03	0.03	0	215.17	9.31941	5.15073	11.3365	0.000759966	0.0277745
TR61575|c0_g2	0	0	176.28	0	9.51938	5.03726	11.3266	0.00076403	0.0278746
TR63796|c1_g3	73.47	66.31	1.29	0.74	-5.99021	4.71634	11.3262	0.000764201	0.0278746
TR40771|c0_g1	40.37	39.6	0	0	-8.35898	3.94673	11.3201	0.000766743	0.02794
TR73053|c0_g4	0	0.91	87.46	40.44	6.76947	4.5582	11.3175	0.000767799	0.0279512
TR129618|c0_g1	0	0	68.18	19.92	8.48344	4.06191	11.3055	0.000772764	0.0280771
TR61325|c2_g11	8.03	11.07	330.99	119.12	4.52245	6.36995	11.3071	0.000772117	0.0280771
TR72122|c4_g34	0	0	0	191.14	9.46562	4.9866	11.3008	0.000774752	0.0281219
TR78692|c10_g8	64.05	50.6	0.31	0.49	-6.83676	4.43754	11.2952	0.000777095	0.0281619
TR85855|c0_g1	9.75	83.73	0	0	-8.5721	4.14281	11.2945	0.000777364	0.0281619
TR46025|c0_g1	0	0	0	191.47	9.4681	4.98898	11.2911	0.000778794	0.0281863
TR72751|c1_g2	112.82	94.81	4.2	2.02	-5.0474	5.28363	11.2807	0.000783167	0.0282723
TR76889|c1_g5	36.73	42.29	0	0	-8.34066	3.92999	11.2828	0.000782282	0.0282723
TR78585|c8_g24	36.1	42.93	0	0	-8.34061	3.92995	11.28	0.000783447	0.0282723
TR30757|c0_g3	0	0	86.04	9.28	8.61775	4.18578	11.2773	0.000784601	0.0282866
TR36234|c1_g12	31.19	48.36	0	0	-8.34821	3.9369	11.2737	0.000786115	0.0282968
TR78383|c21_g101	6.14	0	66.81	240.11	5.46935	5.71359	11.2731	0.000786402	0.0282968
TR15692|c0_g2	0	171.72	0	0	-9.44458	4.96537	11.2682	0.000788455	0.0283433
TR76009|c1_g3	145.86	119.4	7.11	4.44	-4.5387	5.64377	11.2572	0.000793151	0.0284847
TR14566|c0_g1	0	0	31.32	55.24	8.38931	3.97595	11.2507	0.000795919	0.0285566
TR20325|c0_g1	0	0	0	190.51	9.46086	4.98205	11.2459	0.000798002	0.0285763
TR76903|c1_g14	48.41	368.85	0.68	9.64	-5.41307	6.24362	11.2472	0.00079742	0.0285763
TR60644|c5_g15	0	0	0.37	160.51	9.21791	4.75029	11.2439	0.000798859	0.0285795
TR124834|c0_g1	0	0	0	190.42	9.46018	4.9814	11.2397	0.000800682	0.0286173
TR74844|c3_g2	0	0	38.72	44.74	8.35418	3.94373	11.2216	0.000808489	0.0288686
TR44489|c0_g1	0	0	0	190.03	9.45723	4.97857	11.2147	0.000811529	0.0289488
TR73498|c2_g8	0	0	83.9	10.37	8.59976	4.16913	11.2129	0.000812289	0.0289488
TR77368|c4_g33	166.16	0	0	0	-9.4259	4.94733	11.2071	0.000814831	0.0290117
TR45131|c0_g1	0	169.16	0	0	-9.42294	4.94466	11.1974	0.000819133	0.0290152
TR50007|c1_g1	0	169.16	0	0	-9.42294	4.94466	11.1968	0.000819397	0.0290152
TR51982|c0_g1	0	169.16	0	0	-9.42294	4.94466	11.1966	0.000819483	0.0290152
TR71946|c0_g7	0	0	44.61	39.58	8.37778	3.96524	11.2039	0.000816264	0.0290152
TR77836|c0_g22	0	169.17	0	0	-9.42303	4.94474	11.1977	0.000819001	0.0290152
TR85229|c0_g1	0	169.16	0	0	-9.42294	4.94466	11.1963	0.000819599	0.0290152
TR100279|c0_g1	165.73	0	0	0	-9.42217	4.94376	11.1757	0.000828773	0.0292514
TR65364|c0_g16	165.73	0	0	0	-9.42217	4.94376	11.1747	0.000829209	0.0292514
TR74265|c0_g7	0	168.67	0	0	-9.41876	4.94066	11.1789	0.000827329	0.0292514
TR77775|c3_g59	0	0	0	187.53	9.43815	4.96032	11.1725	0.000830193	0.0292514
TR81404|c0_g1	165.73	0	0	0	-9.42217	4.94376	11.1742	0.000829415	0.0292514
TR73607|c5_g12	45.23	63.38	0.5	0.14	-6.97576	4.35973	11.1663	0.000832973	0.0293216
TR76000|c3_g54	56.86	23.77	0	0	-8.37647	3.96269	11.1554	0.000837878	0.0294664
TR35129|c0_g1	0	0	169.24	0	9.46065	4.98095	11.147	0.000841656	0.0295448
TR54192|c0_g14	0	0	169.24	0	9.46065	4.98095	11.147	0.000841692	0.0295448
TR56099|c0_g1	31.76	121.42	1.22	1.07	-5.96504	4.8336	11.1443	0.000842897	0.0295593
TR57824|c0_g9	0	0	169.24	0	9.46065	4.98095	11.14	0.000844873	0.0295729
TR78153|c9_g3	0	0	169.24	0	9.46065	4.98095	11.1406	0.00084457	0.0295729
TR76213|c4_g10	0	0	65.93	19.29	8.43556	4.01791	11.1328	0.000848123	0.0296477
TR78983|c11_g13	24.16	56.67	0	0	-8.36851	3.95548	11.1318	0.0008486	0.0296477
TR67563|c0_g1	110.22	106.96	4.88	2.58	-4.85986	5.35102	11.1259	0.000851327	0.0297029
TR72122|c4_g173	0	0	39.35	42.96	8.3366	3.92768	11.1249	0.000851774	0.0297029
TR77402|c4_g1	0	0	65.27	19.06	8.4205	4.0041	11.1227	0.000852783	0.0297103
TR72347|c4_g2	114.97	109.41	4.77	3.66	-4.74648	5.40039	11.1186	0.000854685	0.0297488
TR76637|c0_g4	0	0.61	42.31	75.01	7.02401	4.38808	11.1133	0.000857092	0.0298033
TR78680|c5_g21	0	0	21.76	66.22	8.39302	3.97947	11.1117	0.00085785	0.0298033
TR61998|c0_g1	14.34	69.78	0	0	-8.42223	4.00471	11.1078	0.00085965	0.029838
TR68773|c0_g1	1.48	1.88	36.62	150.85	5.59111	5.01952	11.1042	0.000861305	0.0298676
TR143331|c0_g1	163.07	0	0	0	-9.39886	4.92145	11.0951	0.000865567	0.0299876
TR73673|c7_g1	2.49	5.57	254.01	35.92	5.13345	5.75026	11.0901	0.000867919	0.0300411
TR42866|c0_g1	0	0	0	184.88	9.41766	4.94072	11.0825	0.00087146	0.0301078
TR75706|c4_g41	35.44	43.11	0	0	-8.33169	3.92181	11.0828	0.000871334	0.0301078
TR63967|c1_g15	0	164.25	0	0	-9.38051	4.90408	11.0718	0.000876496	0.0302537
TR75450|c0_g1	0	0.01	0	188.23	9.38575	4.96553	11.0677	0.000878454	0.0302932
TR78907|c2_g21	13.81	72.05	0	0	-8.4514	4.0315	11.0612	0.000881509	0.0303705
TR49099|c0_g3	0	0	17.92	71.19	8.40333	3.98897	11.0515	0.000886161	0.0305026
TR77988|c0_g13	0	0	53.57	28.21	8.35681	3.94594	11.0421	0.000890636	0.0306283
TR42295|c0_g1	40.34	37.03	0	0	-8.31191	3.90376	11.0347	0.000894244	0.0306958
TR64567|c0_g1	400.93	322.71	24.6	16.4	-4.17955	7.08378	11.035	0.000894075	0.0306958
TR59602|c1_g1	112.42	115.78	4.91	3.95	-4.70185	5.425	11.0292	0.000896897	0.0307435
TR78383|c21_g45	0	0	15.03	75.51	8.42009	4.00437	11.0284	0.000897284	0.0307435
TR260|c0_g1	0	0	0	182.84	9.40168	4.92544	11.0223	0.000900229	0.0307878
TR72482|c0_g1	792.34	707.27	53.04	41.44	-4.03584	8.13476	11.0229	0.000899929	0.0307878
TR76628|c0_g1	5.22	5.16	210.51	65.12	4.68246	5.67542	11.011	0.00090571	0.0309469
TR67366|c3_g5	538.56	122.14	19.41	5.7	-4.73211	6.9374	10.9958	0.000913182	0.0311451
TR70189|c0_g1	87.44	83.66	0.36	3.34	-5.53995	5.00146	10.9959	0.000913149	0.0311451
TR38964|c0_g1	0	0	0	180.69	9.38464	4.90917	10.9878	0.000917114	0.0312506
TR65204|c2_g4	0	0	164.35	0	9.4184	4.9405	10.984	0.000919029	0.0312873
TR124103|c0_g1	0	0	0	179.62	9.37609	4.901	10.9758	0.000923115	0.0313199
TR60267|c0_g1	16.12	66.51	0	0	-8.39723	3.98179	10.9773	0.000922369	0.0313199
TR69374|c1_g5	202.83	205.75	13.85	7.58	-4.27607	6.26361	10.9745	0.000923725	0.0313199
TR75886|c7_g19	48.54	29.05	0	0	-8.31895	3.91015	10.9736	0.000924189	0.0313199
TR78707|c4_g32	48.32	28.33	0	0	-8.30155	3.8943	10.9774	0.000922298	0.0313199
TR100074|c0_g1	158.75	0	0	0	-9.36018	4.88448	10.962	0.000929983	0.0314621
TR84650|c0_g1	158.75	0	0	0	-9.36018	4.88448	10.9618	0.000930072	0.0314621
TR101842|c0_g1	0	0	0	178.65	9.36829	4.89356	10.9592	0.000931401	0.0314762
TR58970|c1_g9	0	0	0	179.1	9.37192	4.89702	10.9577	0.000932179	0.0314762
TR2572|c0_g1	0	161.33	0	0	-9.35467	4.8794	10.9437	0.000939245	0.0315978
TR33287|c0_g3	0	161.33	0	0	-9.35467	4.8794	10.9434	0.000939386	0.0315978
TR65372|c0_g6	0	161.33	0	0	-9.35467	4.8794	10.9431	0.000939542	0.0315978
TR70152|c0_g16	0	0	56.98	24.46	8.35816	3.94712	10.9444	0.000938856	0.0315978
TR78898|c3_g11	0	161.33	0	0	-9.35467	4.8794	10.9421	0.000940017	0.0315978
TR130180|c0_g1	0	160.98	0	0	-9.35155	4.87641	10.9375	0.000942374	0.0316485
TR68264|c1_g3	81.38	68.06	1.79	1.23	-5.56928	4.81575	10.9274	0.000947521	0.0317927
TR78881|c8_g95	10.43	76.47	0	0	-8.46755	4.04636	10.9223	0.000950127	0.0318515
TR73477|c7_g1	72.8	36.16	0.63	0	-6.99484	4.37075	10.9192	0.000951707	0.0318758
TR54756|c0_g1	0	0	0	177.96	9.36272	4.88824	10.9127	0.000955063	0.0318799
TR65367|c0_g1	277.29	245.59	12.87	17.68	-4.15952	6.62063	10.9092	0.000956879	0.0318799
TR72567|c0_g1	0	0	64.53	18.57	8.39979	3.9851	10.9165	0.000953133	0.0318799
TR75165|c5_g2	0	0	0	177.86	9.36191	4.88747	10.9092	0.000956859	0.0318799
TR78468|c0_g1	0	159.93	0	0	-9.34212	4.86741	10.9152	0.000953809	0.0318799
TR78881|c8_g89	0	0	0	177.86	9.36191	4.88747	10.909	0.000956961	0.0318799
TR51060|c0_g3	61.8	18.51	0	0	-8.37257	3.9591	10.9056	0.000958766	0.0319115
TR34657|c0_g1	0.07	0	0.03	192.73	9.11375	4.99882	10.8934	0.000965076	0.0320072
TR78268|c6_g20	0	0	55.82	24.82	8.34274	3.93305	10.8944	0.000964532	0.0320072
TR78383|c21_g71	12.27	0	153.25	394.3	5.34189	6.54596	10.894	0.000964771	0.0320072
TR99766|c0_g1	0	0	160.66	0	9.38567	4.9092	10.8966	0.000963398	0.0320072
TR65770|c0_g1	0.02	1.13	0.04	365.99	7.8949	5.89797	10.8855	0.000969188	0.0320865
TR78364|c3_g148	0	0	38.73	41.69	8.30379	3.89778	10.8869	0.000968448	0.0320865
TR68893|c0_g2	47.65	47.76	0	0.43	-7.20357	4.18584	10.8828	0.000970597	0.0321046
TR75673|c5_g54	0	0	42.31	37.51	8.30115	3.89532	10.8747	0.000974857	0.0322169
TR78555|c6_g95	0	0	42.31	37.51	8.30115	3.89532	10.8691	0.000977835	0.0322868
TR68813|c0_g3	0.42	0.07	17.84	103.54	7.24889	4.39792	10.8617	0.000981762	0.0323772
TR78268|c6_g9	32.25	20.37	711.23	302.17	4.23203	7.53559	10.8606	0.000982311	0.0323772
TR63967|c1_g37	0	157.73	0	0	-9.32217	4.84837	10.8559	0.000984832	0.032406
TR78623|c14_g39	155.4	0	0	0	-9.32946	4.85515	10.8557	0.000984924	0.032406
TR101258|c0_g1	0.1	0	0	203.1	9.05721	5.07116	10.8492	0.000988394	0.032463
TR60767|c1_g3	4.34	0.06	1062.93	0.75	7.8524	7.58542	10.8451	0.000990557	0.032463
TR63373|c2_g1	33.59	26.5	333.85	795.68	4.1298	7.62724	10.8448	0.000990744	0.032463
TR63437|c2_g5	0	0	5.28	99.37	8.60787	4.17756	10.849	0.000988478	0.032463
TR77267|c1_g1	51.65	53.86	0.57	0.19	-6.75454	4.3244	10.8443	0.000991011	0.032463
TR80542|c0_g1	154.5	0	0	0	-9.32109	4.84716	10.8407	0.000992942	0.0324977
TR44125|c0_g2	0	0	5.07	100.41	8.6188	4.18769	10.8365	0.000995182	0.0325139
TR64490|c0_g1	76.01	65.47	1.87	0.59	-5.74738	4.73728	10.8371	0.000994883	0.0325139
TR75698|c1_g24	426.21	536.3	30.15	31.35	-4.02288	7.4971	10.8334	0.000996849	0.0325399
TR73028|c4_g8	0	156.58	0	0	-9.31163	4.83832	10.8305	0.000998416	0.0325625
TR66208|c2_g1	189.42	165.63	12.17	6.62	-4.26224	6.0665	10.8267	0.00100048	0.0325905
TR78659|c9_g147	1.5	8.01	195.2	81.27	4.80818	5.66591	10.8257	0.00100102	0.0325905
TR70842|c1_g10	54.16	21.46	0	0	-8.28452	3.87877	10.8218	0.00100311	0.0326301
TR51599|c2_g2	2027.35	1977.04	157.58	132.59	-3.83854	9.55891	10.8173	0.00100555	0.0326807
TR65867|c7_g55	0	0	0	175.87	9.3457	4.87201	10.8132	0.0010078	0.0327254
TR114810|c0_g1	0	0	157.68	0	9.3587	4.88343	10.7844	0.00102362	0.0327365
TR118818|c0_g1	0	0	157.68	0	9.3587	4.88343	10.7841	0.00102373	0.0327365
TR2796|c0_g1	0	0	157.68	0	9.3587	4.88343	10.781	0.00102545	0.0327365
TR33255|c0_g1	0	0	157.68	0	9.3587	4.88343	10.7812	0.00102534	0.0327365
TR35433|c0_g2	0	0	157.68	0	9.3587	4.88343	10.7811	0.00102544	0.0327365
TR58263|c0_g1	0	0.16	0	212.81	8.89504	5.13616	10.7961	0.00101716	0.0327365
TR69167|c3_g1	0	0	157.68	0	9.3587	4.88343	10.7806	0.00102571	0.0327365
TR72122|c4_g152	0	0	0	174.26	9.33246	4.85938	10.7919	0.00101946	0.0327365
TR72122|c4_g68	0	0	157.68	0	9.3587	4.88343	10.7846	0.00102347	0.0327365
TR73766|c1_g1	0	0	157.68	0	9.3587	4.88343	10.7842	0.0010237	0.0327365
TR75471|c21_g72	0	0	157.68	0	9.3587	4.88343	10.7854	0.00102305	0.0327365
TR75610|c0_g2	0	0	157.68	0	9.3587	4.88343	10.7858	0.0010228	0.0327365
TR75936|c6_g1	23.13	54.37	0	0	-8.308	3.90023	10.807	0.00101117	0.0327365
TR76506|c3_g18	0	0	60.93	20.05	8.35866	3.94752	10.8021	0.00101387	0.0327365
TR76866|c1_g11	0	0	157.68	0	9.3587	4.88343	10.7847	0.00102343	0.0327365
TR77172|c3_g41	0	0	157.68	0	9.3587	4.88343	10.7884	0.00102139	0.0327365
TR77207|c33_g171	0	0	157.68	0	9.3587	4.88343	10.7842	0.00102369	0.0327365
TR77222|c4_g14	0	0	30.66	48.98	8.27344	3.87028	10.8054	0.00101203	0.0327365
TR77523|c3_g17	0	0	157.68	0	9.3587	4.88343	10.7836	0.00102401	0.0327365
TR77796|c4_g92	0	0	86.62	6.96	8.59497	4.16461	10.8096	0.00100974	0.0327365
TR29031|c0_g1	0	154	0	0	-9.2877	4.81551	10.764	0.00103492	0.0329267
TR78623|c14_g223	0	154	0	0	-9.2877	4.81551	10.7635	0.0010352	0.0329267
TR79020|c34_g43	152.22	0	0	0	-9.29967	4.82674	10.7658	0.0010339	0.0329267
TR88616|c0_g1	0	154	0	0	-9.2877	4.81551	10.7651	0.00103433	0.0329267
TR144876|c0_g1	0	154	0	0	-9.2877	4.81551	10.7589	0.00103777	0.0329768
TR71256|c1_g1	0	0	41.76	36.25	8.26904	3.86612	10.756	0.00103943	0.0329768
TR77207|c33_g195	0	0.5	16.33	108.66	7.27368	4.43462	10.756	0.0010394	0.0329768
TR59950|c0_g1	0	0	0	173.28	9.32434	4.85163	10.7472	0.00104438	0.0330346
TR78312|c1_g6	151.45	0	0	0	-9.29237	4.81977	10.7465	0.00104479	0.0330346
TR78313|c2_g33	151.45	0	0	0	-9.29237	4.81977	10.7468	0.00104459	0.0330346
TR78548|c10_g28	0	0	62.29	17.91	8.3487	3.93839	10.7469	0.00104454	0.0330346
TR116181|c0_g1	151.48	0	0	0	-9.29265	4.82005	10.7447	0.00104581	0.0330388
TR77659|c0_g6	108.25	70.87	2.97	2.02	-5.15016	5.0771	10.7341	0.00105181	0.0332001
TR90770|c0_g1	0	0	155.72	0	9.34067	4.86622	10.7269	0.00105591	0.0333014
TR133216|c0_g1	0	0	156.6	0	9.3488	4.87397	10.7247	0.00105714	0.0333121
TR28588|c0_g1	0	0	156.6	0	9.3488	4.87397	10.7201	0.00105975	0.0333633
TR73072|c7_g6	848.6	628.47	14.41	68.63	-4.26579	8.102	10.7187	0.00106056	0.0333633
TR107830|c0_g1	146.94	0	0	0	-9.24882	4.7783	10.7032	0.0010695	0.0333786
TR123993|c0_g1	0	0	41.53	35.82	8.25708	3.85526	10.7061	0.00106782	0.0333786
TR136378|c0_g1	0	150.41	0	0	-9.25373	4.78315	10.7126	0.0010641	0.0333786
TR42467|c0_g1	146.94	0	0	0	-9.24882	4.7783	10.6984	0.00107229	0.0333786
TR47784|c0_g2	146.94	0	0	0	-9.24882	4.7783	10.6982	0.0010724	0.0333786
TR51927|c0_g2	146.94	0	0	0	-9.24882	4.7783	10.698	0.00107251	0.0333786
TR60467|c8_g7	0	0	0	167.48	9.27532	4.80494	10.6962	0.00107358	0.0333786
TR61581|c1_g2	0	150.41	0	0	-9.25373	4.78315	10.7125	0.00106416	0.0333786
TR69384|c0_g1	23.76	52.36	0	0.02	-8.17478	3.87737	10.7029	0.00106969	0.0333786
TR76599|c3_g1	64.08	77.31	1.95	0.52	-5.7361	4.73436	10.698	0.00107254	0.0333786
TR77478|c2_g72	146.94	0	0	0	-9.24882	4.7783	10.6979	0.00107259	0.0333786
TR78392|c2_g41	51.56	23.17	0	0	-8.26675	3.86262	10.7048	0.0010686	0.0333786
TR79020|c34_g4	146.94	0	0	0	-9.24882	4.7783	10.6975	0.00107282	0.0333786
TR97512|c0_g1	146.94	0	0	0	-9.24882	4.7783	10.6972	0.00107296	0.0333786
TR123505|c0_g1	0	0	0	167.2	9.27292	4.80265	10.6843	0.00108049	0.0333878
TR128909|c0_g1	0	0	0	167.2	9.27292	4.80265	10.6831	0.00108117	0.0333878
TR136296|c0_g1	0	0	0	167.2	9.27292	4.80265	10.6829	0.00108129	0.0333878
TR141870|c0_g1	0	0	0	166.93	9.27059	4.80043	10.6862	0.00107936	0.0333878
TR46821|c0_g6	0	0	0	167.2	9.27292	4.80265	10.6825	0.00108155	0.0333878
TR53680|c0_g1	6.77	11.87	213	150.87	4.22677	6.05732	10.6885	0.00107806	0.0333878
TR76244|c5_g5	14.56	14.52	94.16	649.18	4.53899	6.97993	10.6813	0.00108224	0.0333878
TR76506|c3_g9	0.61	0	59.77	47.99	6.92793	4.30499	10.6909	0.00107666	0.0333878
TR77523|c3_g122	0	0	0	167.58	9.27618	4.80576	10.6803	0.00108283	0.0333878
TR78007|c15_g69	0	0	67.76	14.76	8.39698	3.98247	10.6933	0.00107522	0.0333878
TR114734|c0_g1	0	147.03	0	0	-9.22099	4.75201	10.6369	0.00110852	0.0334026
TR119360|c0_g1	0	147.03	0	0	-9.22099	4.75201	10.6404	0.00110641	0.0334026
TR121988|c0_g1	0	147.11	0	0	-9.22178	4.75275	10.641	0.00110605	0.0334026
TR125212|c0_g1	0	147.03	0	0	-9.22099	4.75201	10.6442	0.00110415	0.0334026
TR147040|c0_g1	0	0	54.39	23.93	8.30111	3.8951	10.6721	0.00108765	0.0334026
TR16942|c0_g2	16.69	59.75	0	0	-8.28591	3.88014	10.6742	0.00108638	0.0334026
TR17630|c0_g1	0	0	77.18	9.63	8.48095	4.05944	10.659	0.00109535	0.0334026
TR26201|c0_g1	0	0	28.49	50.17	8.25175	3.85062	10.6494	0.00110109	0.0334026
TR32626|c0_g2	0	147.03	0	0	-9.22099	4.75201	10.6404	0.00110643	0.0334026
TR40861|c0_g1	0	0	0.21	153.27	9.14992	4.68582	10.6362	0.00110897	0.0334026
TR41552|c0_g1	0	147.03	0	0	-9.22099	4.75201	10.6403	0.00110651	0.0334026
TR45210|c0_g2	0	147.03	0	0	-9.22099	4.75201	10.64	0.00110669	0.0334026
TR60665|c0_g4	0	148.95	0	0	-9.23968	4.76978	10.6702	0.00108878	0.0334026
TR61620|c0_g6	0	0	48.81	28.34	8.26928	3.86622	10.657	0.00109658	0.0334026
TR69511|c1_g5	0	147.11	0	0	-9.22178	4.75275	10.64	0.00110665	0.0334026
TR71430|c0_g1	0	147.03	0	0	-9.22099	4.75201	10.6396	0.00110691	0.0334026
TR71679|c4_g1	1305.8	1027.76	99.18	54.28	-3.96204	8.77551	10.6361	0.00110902	0.0334026
TR71767|c6_g64	0	147.03	0	0	-9.22099	4.75201	10.6396	0.00110692	0.0334026
TR72122|c4_g90	0	0	0	165.73	9.2602	4.79055	10.6356	0.0011093	0.0334026
TR75645|c1_g7	0	147.03	0	0	-9.22099	4.75201	10.6398	0.00110678	0.0334026
TR75907|c0_g1	101.99	71.49	3.29	1.22	-5.22818	5.0305	10.6571	0.00109647	0.0334026
TR77090|c5_g12	144.78	0	0	0	-9.22749	4.758	10.637	0.00110847	0.0334026
TR77657|c5_g80	0	0	54.39	23.93	8.30112	3.8951	10.6682	0.00108994	0.0334026
TR77775|c3_g73	0	0	0	168.84	9.28696	4.81603	10.6605	0.00109448	0.0334026
TR77864|c0_g8	0	147.87	0	0	-9.2292	4.75981	10.6453	0.00110353	0.0334026
TR78429|c3_g7	0	147.74	0	0	-9.22793	4.75861	10.6563	0.00109697	0.0334026
TR78811|c1_g17	294.65	260.95	21.35	8.67	-4.22788	6.70378	10.6453	0.0011035	0.0334026
TR84132|c0_g1	0	147.74	0	0	-9.22793	4.75861	10.649	0.00110128	0.0334026
TR92992|c0_g1	0	147.11	0	0	-9.22178	4.75275	10.6398	0.0011068	0.0334026
TR73673|c1_g1	1.87	2.5	187.54	22.34	5.51548	5.29132	10.6266	0.00111473	0.0335389
TR78007|c15_g31	0	0	56.94	20.84	8.29733	3.89161	10.6238	0.0011164	0.0335623
TR76130|c0_g15	0	0	0	164.78	9.25192	4.78268	10.6144	0.00112211	0.0337067
TR18377|c0_g1	0	0	152.31	0	9.30877	4.83578	10.6082	0.00112586	0.0337921
TR69445|c1_g1	55.86	38.95	0.38	0.14	-6.99589	4.18153	10.6067	0.00112681	0.0337933
TR78435|c5_g3	0	0	0	164.18	9.24667	4.77768	10.6046	0.00112804	0.0338032
TR107836|c0_g1	0	0	149.16	0	9.27865	4.80708	10.5862	0.00113936	0.0338804
TR116091|c0_g1	0	0	149.16	0	9.27865	4.80708	10.5861	0.00113944	0.0338804
TR12399|c0_g1	0	0	149.16	0	9.27865	4.80708	10.5856	0.00113972	0.0338804
TR135848|c0_g1	0	0	0	164.13	9.24623	4.77727	10.5951	0.00113385	0.0338804
TR138379|c0_g1	0	0	0	163.63	9.24184	4.77309	10.5878	0.00113837	0.0338804
TR141472|c0_g2	0	0	40.16	35.57	8.22554	3.82667	10.5675	0.0011509	0.0338804
TR142444|c0_g1	0	0	149.16	0	9.27865	4.80708	10.5843	0.00114052	0.0338804
TR43579|c0_g1	45.55	26.89	0	0	-8.22027	3.82044	10.573	0.00114753	0.0338804
TR47016|c0_g4	0	0	40.16	35.57	8.22554	3.82667	10.5674	0.00115099	0.0338804
TR54353|c0_g1	0	0	148.99	0	9.27701	4.80552	10.5954	0.00113366	0.0338804
TR64534|c0_g9	0	0	148.99	0	9.27701	4.80552	10.5882	0.00113811	0.0338804
TR67681|c0_g34	39.03	32.58	0	0	-8.20133	3.80331	10.5961	0.00113325	0.0338804
TR72122|c4_g210	0.92	0	10.29	143.43	6.9071	4.70806	10.5849	0.00114018	0.0338804
TR74302|c0_g3	33.3	38.5	0	0	-8.20284	3.80469	10.5792	0.00114369	0.0338804
TR75165|c5_g6	0	0	149.16	0	9.27865	4.80708	10.5835	0.00114104	0.0338804
TR75251|c3_g23	0	0	40.16	35.57	8.22554	3.82667	10.5676	0.00115085	0.0338804
TR75471|c21_g122	0	0	149.16	0	9.27865	4.80708	10.5756	0.00114592	0.0338804
TR76857|c3_g45	0	0	40.16	35.57	8.22554	3.82667	10.5672	0.00115114	0.0338804
TR77998|c2_g58	0	0	149.16	0	9.27865	4.80708	10.5748	0.0011464	0.0338804
TR78499|c3_g46	0	0	149.16	0	9.27866	4.80708	10.5668	0.00115136	0.0338804
TR78659|c9_g195	0	0	149.16	0	9.27866	4.80708	10.5684	0.00115035	0.0338804
TR78678|c5_g13	0	0	40.16	35.57	8.22554	3.82667	10.5663	0.00115168	0.0338804
TR78934|c14_g17	0	0	149.16	0	9.27866	4.80708	10.5661	0.0011518	0.0338804
TR79122|c0_g1	0	0	149.16	0	9.27866	4.80708	10.5651	0.00115243	0.0338804
TR59887|c0_g1	97.39	48.12	2.13	0	-5.95983	4.77614	10.5621	0.00115431	0.0339089
TR124230|c0_g1	0	0	0	161.9	9.22654	4.75855	10.5585	0.00115655	0.0339481
TR64624|c1_g1	17.14	14.57	338.51	227.65	4.10317	6.6933	10.5567	0.00115769	0.0339546
TR57922|c4_g2	3.73	0	96.13	99.69	5.55421	5.12975	10.5528	0.00116014	0.033973
TR63351|c0_g4	279.53	238.66	18.63	11.55	-4.13427	6.60956	10.5541	0.0011593	0.033973
TR104036|c0_g1	0	0	149.31	0	9.28011	4.80846	10.5461	0.00116432	0.0340686
TR68467|c1_g2	0	0	149.31	0	9.28011	4.80846	10.5407	0.00116776	0.0340892
TR71167|c3_g1	275.3	188.84	12.43	0	-5.18818	6.41438	10.5436	0.00116594	0.0340892
TR74441|c0_g2	1.04	1.55	183.98	9.61	6.11162	5.17759	10.5417	0.00116714	0.0340892
TR103396|c0_g1	142.69	0	0	0	-9.20655	4.73809	10.5312	0.00117373	0.0342367
TR21019|c0_g5	25.89	45.93	0	0	-8.20031	3.80242	10.526	0.00117708	0.0342807
TR78566|c3_g5	0	0	16.95	64.58	8.2767	3.87348	10.5269	0.00117649	0.0342807
TR40868|c0_g5	0	0	0	160.58	9.21475	4.74735	10.5184	0.00118194	0.0343684
TR54895|c0_g1	61.18	14.26	0	0	-8.28377	3.87806	10.5189	0.00118159	0.0343684
TR72318|c0_g30	0	0	0	160.39	9.21304	4.74573	10.5127	0.00118557	0.0344251
TR73857|c2_g4	73.99	78.56	1.89	1.85	-5.31832	4.84774	10.5124	0.00118574	0.0344251
TR14311|c0_g1	0.03	0.04	0	180.57	9.02037	4.90885	10.5099	0.00118737	0.0344459
TR78460|c8_g6	0	0	0	160.39	9.21304	4.74573	10.5072	0.00118909	0.0344687
TR69163|c0_g1	36.09	39.1	0	0.05	-8.01412	3.86607	10.504	0.00119115	0.0345016
TR67676|c0_g1	177.14	138.04	11.64	3.53	-4.37954	5.89373	10.4971	0.00119565	0.0346052
TR72172|c0_g7	0	0	145.58	0	9.24365	4.77376	10.4944	0.00119735	0.0346257
TR78659|c9_g209	22.11	26.57	639.64	239.36	4.14715	7.34055	10.4931	0.00119822	0.0346257
TR7836|c0_g1	35.01	36.17	0	0	-8.19117	3.79412	10.4912	0.00119942	0.0346336
TR78729|c7_g33	0.41	0.56	36.94	79.86	6.50016	4.3795	10.4891	0.00120082	0.0346472
TR75943|c0_g1	51.41	21.16	0	0	-8.2251	3.8248	10.487	0.0012022	0.0346602
TR70265|c3_g3	2.92	0	86.28	84.15	5.68632	4.93756	10.4838	0.00120425	0.0346925
TR73280|c5_g33	0	0	145.12	0	9.23909	4.76942	10.4812	0.00120594	0.0347143
TR68635|c0_g1	0	0	15.8	65.83	8.27596	3.87283	10.4767	0.00120887	0.0347719
TR67490|c0_g1	0	0	65.45	14.04	8.34352	3.93358	10.4722	0.00121181	0.0348028
TR78763|c1_g9	44.33	26.1	0	0	-8.17983	3.78384	10.4725	0.00121165	0.0348028
TR74660|c0_g14	0	0	32.31	43.33	8.20649	3.80955	10.4646	0.00121682	0.0349195
TR69844|c0_g3	0.87	0	129.64	9.33	6.97195	4.70848	10.4545	0.00122354	0.0350854
TR64708|c0_g1	3.59	3.47	170.35	49.72	4.9001	5.35438	10.4516	0.00122545	0.0350863
TR65845|c2_g5	0	0	38.56	36.13	8.20331	3.80656	10.4523	0.00122499	0.0350863
TR1376|c0_g1	0	0	0	160.06	9.21008	4.74291	10.4491	0.0012271	0.0351064
TR75471|c21_g128	0	0	71.19	10.77	8.39489	3.98047	10.4432	0.00123103	0.0351602
TR77478|c2_g34	18.79	54.83	0	0	-8.23291	3.83198	10.4445	0.00123016	0.0351602
TR77537|c1_g115	0	0	0	159.85	9.20818	4.74112	10.442	0.00123181	0.0351602
TR23642|c0_g2	45.15	25.75	0	0	-8.1896	3.79267	10.4389	0.00123392	0.0351935
TR56757|c0_g2	0.06	0.15	49.56	37.62	7.54021	4.02036	10.432	0.00123853	0.0352981
TR38620|c0_g1	37.53	36.84	0	0.05	-7.99906	3.85238	10.4231	0.00124451	0.0354415
TR76458|c0_g12	0	0	0	159.36	9.20376	4.73692	10.4183	0.0012477	0.0354896
TR77672|c3_g25	0	0	27.84	48.33	8.20607	3.80924	10.4177	0.0012481	0.0354896
TR76545|c3_g10	49.61	22.15	0	0	-8.20848	3.80974	10.4161	0.00124919	0.0354934
TR51410|c0_g2	106.77	64.64	3.2	0	-5.65174	5.00587	10.4054	0.00125648	0.0356734
TR55031|c0_g4	0	0	51.96	22.84	8.235	3.83504	10.3965	0.00126256	0.0358186
TR43872|c1_g4	0.46	1.91	148.88	17.7	6.00542	4.96202	10.3906	0.00126658	0.0359053
TR78849|c2_g20	0	0	142.45	0	9.21234	4.74398	10.3806	0.00127348	0.0360736
TR102145|c0_g1	0	141.66	0	0	-9.16741	4.70111	10.3609	0.00128712	0.0360875
TR106397|c0_g1	0	0	0	158.31	9.19424	4.72789	10.3595	0.00128809	0.0360875
TR119444|c0_g1	0	141.66	0	0	-9.16741	4.70111	10.3557	0.00129076	0.0360875
TR127279|c0_g1	0	0	0	158.31	9.19424	4.72789	10.3625	0.00128604	0.0360875
TR128394|c0_g1	0	141.66	0	0	-9.16741	4.70111	10.3548	0.0012914	0.0360875
TR131864|c0_g1	0	0	0	158.31	9.19424	4.72789	10.3656	0.00128386	0.0360875
TR133820|c0_g1	0	141.66	0	0	-9.16741	4.70111	10.3549	0.00129129	0.0360875
TR147072|c0_g1	0	0	0	158.31	9.19424	4.72789	10.3641	0.00128491	0.0360875
TR21552|c0_g1	0	0	0	158.31	9.19424	4.72789	10.3645	0.00128459	0.0360875
TR61401|c0_g2	89.67	61.77	2.53	0.87	-5.416	4.8387	10.3616	0.00128665	0.0360875
TR67366|c3_g4	199.62	195.62	13.97	10.24	-4.06431	6.2277	10.3615	0.0012867	0.0360875
TR68676|c0_g27	0	0	0	158.43	9.19533	4.72892	10.3629	0.00128574	0.0360875
TR721|c0_g1	0	141.66	0	0	-9.16741	4.70111	10.3553	0.00129102	0.0360875
TR76211|c0_g10	0	0	142.45	0	9.21234	4.74398	10.377	0.00127598	0.0360875
TR77657|c5_g110	0	0	32.54	42.44	8.19505	3.79919	10.3571	0.0012898	0.0360875
TR77909|c1_g12	0	0	0	158.31	9.19424	4.72789	10.368	0.00128217	0.0360875
TR78069|c3_g93	0	141.66	0	0	-9.16741	4.70111	10.3552	0.00129112	0.0360875
TR96872|c0_g1	0	0	0	158.31	9.19424	4.72789	10.3677	0.0012824	0.0360875
TR72318|c0_g11	0	0	27.2	47.85	8.18425	3.78952	10.3504	0.00129447	0.0361461
TR78669|c1_g1	0	0	0	158	9.19142	4.72521	10.3451	0.00129821	0.0362235
TR77389|c1_g1	21.25	50.14	0	0	-8.18989	3.79301	10.3391	0.00130242	0.036314
TR52973|c0_g1	692.11	1108.94	63.04	63.66	-3.88397	8.40283	10.3374	0.0013036	0.0363197
TR124515|c0_g1	0	140.64	0	0	-9.157	4.69124	10.2993	0.00133082	0.0363752
TR126287|c0_g1	0	140.64	0	0	-9.157	4.69124	10.2982	0.00133159	0.0363752
TR129241|c0_g1	42.68	26.6	0	0	-8.15578	3.76212	10.3204	0.00131571	0.0363752
TR146838|c0_g1	0	140.64	0	0	-9.157	4.69124	10.298	0.00133173	0.0363752
TR18697|c0_g2	0	140.64	0	0	-9.157	4.69124	10.298	0.00133175	0.0363752
TR20714|c0_g1	139.85	0	0	0	-9.17759	4.71058	10.3284	0.00130996	0.0363752
TR55872|c0_g1	0	0	0	157.7	9.18868	4.72261	10.3069	0.00132535	0.0363752
TR61564|c1_g2	207.22	179.48	14	9.75	-4.05929	6.19792	10.3296	0.00130916	0.0363752
TR61771|c0_g1	6.15	13.06	223.68	138.41	4.18332	6.05791	10.302	0.00132888	0.0363752
TR61980|c1_g9	0	0	0	157.51	9.18695	4.72097	10.3001	0.00133023	0.0363752
TR65682|c2_g8	0.98	0.94	33.46	107.8	5.92552	4.63185	10.3235	0.00131348	0.0363752
TR65845|c2_g10	0	0	48.32	24.99	8.20022	3.80358	10.3112	0.00132225	0.0363752
TR67896|c1_g2	0	140.64	0	0	-9.157	4.69124	10.2977	0.00133194	0.0363752
TR71407|c0_g7	0	0	48.41	25.02	8.20259	3.80573	10.3042	0.00132726	0.0363752
TR75271|c4_g51	0	0	141.48	0	9.2025	4.73462	10.3111	0.0013223	0.0363752
TR76537|c2_g21	0	140.64	0	0	-9.157	4.69124	10.3025	0.00132847	0.0363752
TR78313|c2_g35	31.75	36.69	0	0	-8.13394	3.74247	10.3126	0.00132128	0.0363752
TR78631|c6_g75	0	0	141.22	0	9.19985	4.7321	10.2999	0.00133038	0.0363752
TR78661|c37_g32	0	0	0	157.88	9.19033	4.72417	10.3275	0.00131063	0.0363752
TR78707|c4_g25	42.37	26.91	0	0	-8.15565	3.76201	10.3208	0.00131537	0.0363752
TR78786|c0_g13	0	140.64	0	0	-9.157	4.69124	10.3024	0.00132856	0.0363752
TR78993|c26_g53	37.25	52.39	0	0.44	-7.09121	4.10111	10.3101	0.00132301	0.0363752
TR85438|c0_g1	0	140.64	0	0	-9.157	4.69124	10.3073	0.00132502	0.0363752
TR89009|c0_g1	0	0	141.22	0	9.19985	4.7321	10.2989	0.00133111	0.0363752
TR90922|c0_g1	0	140.64	0	0	-9.157	4.69124	10.3061	0.00132588	0.0363752
TR94999|c0_g1	0	140.64	0	0	-9.157	4.69124	10.2987	0.00133127	0.0363752
TR99426|c0_g1	0	140.64	0	0	-9.157	4.69124	10.2985	0.00133141	0.0363752
TR56064|c0_g3	138.1	0	0	0	-9.15946	4.69336	10.2901	0.00133745	0.0364751
TR78389|c7_g3	138.1	0	0	0	-9.15946	4.69336	10.29	0.00133756	0.0364751
TR75989|c1_g1	115.44	83.89	3.3	4.62	-4.68359	5.23914	10.2861	0.00134036	0.0365247
TR37037|c0_g1	0	0	69.34	9.99	8.34884	3.93835	10.272	0.00135064	0.0365972
TR62740|c0_g1	0	139.85	0	0	-9.14889	4.68354	10.2711	0.00135131	0.0365972
TR71523|c4_g24	537.76	141.63	23.31	11.24	-4.32918	6.99309	10.2744	0.00134885	0.0365972
TR77222|c4_g90	0	0	22.29	53.33	8.18355	3.78898	10.2704	0.00135183	0.0365972
TR77422|c7_g18	0	139.85	0	0	-9.14889	4.68354	10.2709	0.00135143	0.0365972
TR78176|c3_g119	0	139.85	0	0	-9.14889	4.68354	10.2707	0.00135159	0.0365972
TR78378|c11_g38	0	139.85	0	0	-9.14889	4.68354	10.2705	0.00135172	0.0365972
TR96868|c0_g1	0	139.85	0	0	-9.14889	4.68354	10.2703	0.00135185	0.0365972
TR97734|c0_g1	0	139.85	0	0	-9.14889	4.68354	10.2712	0.00135124	0.0365972
TR3981|c0_g1	0	139.85	0	0	-9.14889	4.68354	10.2675	0.00135397	0.0366278
TR137757|c0_g1	0	139.85	0	0	-9.14889	4.68354	10.2602	0.00135929	0.036639
TR38984|c0_g1	0	139.85	0	0	-9.14889	4.68354	10.2638	0.00135663	0.036639
TR60666|c1_g1	0	0	0	156.78	9.18026	4.71462	10.2616	0.00135824	0.036639
TR62944|c0_g1	0.07	0	0.05	164.74	8.888	4.78346	10.261	0.00135874	0.036639
TR9960|c0_g1	3.31	23.88	567.82	147.07	4.7034	7.0314	10.2616	0.00135828	0.036639
TR100703|c0_g1	0	139.85	0	0	-9.14889	4.68354	10.2566	0.00136196	0.0366843
TR49936|c0_g3	0	0	0	155.85	9.17169	4.7065	10.2532	0.00136449	0.0367258
TR69167|c3_g18	18606.2	14115.4	1742.44	957.27	-3.63667	12.6032	10.2434	0.00137176	0.036895
TR16147|c0_g1	50.38	19.18	0	0	-8.16463	3.77009	10.2386	0.00137535	0.0369648
TR75040|c0_g9	35.45	32.28	0	0	-8.12063	3.73047	10.2366	0.00137683	0.0369779
TR67008|c5_g2	0	0	38.16	33.77	8.15156	3.75981	10.2274	0.00138368	0.0371101
TR77386|c0_g8	0	0	38.16	33.77	8.15156	3.75981	10.2273	0.00138374	0.0371101
TR77698|c0_g4	0	0	38.16	33.77	8.15156	3.75981	10.2235	0.00138662	0.0371389
TR77822|c2_g1	0	0	38.16	33.77	8.15156	3.75981	10.2233	0.0013868	0.0371389
TR71379|c0_g1	0.4	0.78	51.35	63.87	6.27346	4.38429	10.2219	0.00138784	0.0371399
TR65780|c7_g23	16.04	7.49	556.22	67.09	4.71374	6.85138	10.2184	0.0013905	0.0371577
TR78459|c0_g12	0	0	38.16	33.77	8.15156	3.75981	10.2196	0.00138957	0.0371577
TR21741|c0_g1	0	139.04	0	0	-9.14052	4.67561	10.2135	0.00139414	0.0372284
TR78623|c14_g111	0	139.04	0	0	-9.14052	4.67561	10.2118	0.00139543	0.0372361
TR74738|c3_g22	0	0	34.84	36.79	8.13816	3.7478	10.2075	0.00139874	0.0372978
TR77992|c3_g8	45.68	22.48	0	0	-8.13388	3.74236	10.1808	0.00141911	0.0378138
TR76537|c2_g9	96.85	29.54	1.35	0.36	-6.05858	4.58437	10.1719	0.00142594	0.0379687
TR75040|c0_g15	91.07	31.29	1.15	0.37	-6.16158	4.53821	10.1538	0.00144002	0.0382888
TR78703|c17_g8	0	0	45.11	26.14	8.15494	3.76273	10.1549	0.00143919	0.0382888
TR74230|c3_g12	0	0	0	152.65	9.14182	4.67819	10.1364	0.00145368	0.0386246
TR115788|c0_g1	0	135.91	0	0	-9.10774	4.64454	10.1165	0.00146947	0.0386796
TR123817|c0_g1	133.21	0	0	0	-9.10753	4.64414	10.1107	0.00147411	0.0386796
TR129452|c0_g1	133.21	0	0	0	-9.10753	4.64414	10.1151	0.00147063	0.0386796
TR141464|c0_g1	133.21	0	0	0	-9.10753	4.64414	10.1149	0.00147074	0.0386796
TR144794|c0_g1	0	0	0	152.12	9.13681	4.67345	10.1103	0.00147443	0.0386796
TR14568|c0_g1	132.98	0	0	0	-9.10505	4.64178	10.1219	0.00146519	0.0386796
TR58788|c0_g2	133.21	0	0	0	-9.10753	4.64414	10.114	0.00147145	0.0386796
TR64966|c0_g1	22.71	22.39	572.71	213.1	4.09398	7.18332	10.1183	0.00146801	0.0386796
TR72964|c0_g10	133.21	0	0	0	-9.10753	4.64414	10.115	0.00147071	0.0386796
TR73652|c0_g3	132.98	0	0	0	-9.10505	4.64178	10.1217	0.00146531	0.0386796
TR74187|c6_g22	0	0	16.94	59.04	8.17797	3.78406	10.1145	0.00147109	0.0386796
TR75758|c4_g28	133.21	0	0	0	-9.10753	4.64414	10.1148	0.00147085	0.0386796
TR77478|c2_g94	3.06	86.93	0	0	-8.51532	4.0904	10.1168	0.00146923	0.0386796
TR78153|c9_g46	0	135.84	0	0	-9.107	4.64384	10.1299	0.00145881	0.0386796
TR78623|c14_g196	0	135.91	0	0	-9.10774	4.64454	10.1147	0.00147093	0.0386796
TR78623|c14_g3	133.21	0	0	0	-9.10753	4.64414	10.1113	0.0014736	0.0386796
TR78653|c11_g7	133.21	0	0	0	-9.10753	4.64414	10.1112	0.00147375	0.0386796
TR94264|c0_g1	0	135.91	0	0	-9.10774	4.64454	10.1169	0.00146914	0.0386796
TR109449|c0_g1	0	135.91	0	0	-9.10774	4.64454	10.1078	0.00147645	0.0387053
TR65780|c7_g39	0	0	136.46	0	9.15045	4.68521	10.1024	0.00148076	0.0387735
TR71494|c4_g12	0	0	21.77	51.26	8.13403	3.74434	10.1019	0.00148113	0.0387735
TR60765|c0_g2	6.03	4.94	23.03	345.7	4.9024	5.95987	10.1004	0.00148235	0.0387783
TR63967|c1_g4	207.74	84.79	10.36	3.4	-4.4169	5.79111	10.0991	0.00148339	0.0387784
TR40184|c0_g1	31.66	34.62	0	0	-8.08823	3.70134	10.0815	0.00149764	0.0391234
TR37933|c0_g1	13.94	57.04	0	0	-8.17873	3.78295	10.0772	0.00150117	0.039134
TR50717|c0_g8	0	0	0	151	9.12618	4.66337	10.0771	0.0015012	0.039134
TR79504|c0_g1	0	0	0	150.21	9.11863	4.65623	10.0774	0.001501	0.039134
TR114003|c0_g1	0	0	0	150.02	9.1168	4.6545	10.0688	0.00150804	0.0392197
TR77342|c2_g36	0	0	0	150.02	9.1168	4.6545	10.068	0.00150869	0.0392197
TR81441|c0_g1	0	0	0	150.02	9.1168	4.6545	10.0692	0.0015077	0.0392197
TR99479|c0_g1	0	0	0	150.02	9.1168	4.6545	10.069	0.00150783	0.0392197
TR75861|c3_g17	0	0	25.98	45.67	8.11764	3.7295	10.062	0.00151358	0.0393193
TR61030|c0_g1	3.98	2.98	29.44	215.36	4.96059	5.39296	10.0597	0.00151548	0.0393413
TR74367|c0_g1	291.63	257.19	9.23	26.08	-4.04749	6.69554	10.0543	0.00151995	0.0394298
TR51045|c0_g1	1.38	0.59	167.76	6.36	6.31276	5.03003	10.0499	0.00152356	0.0394708
TR78007|c15_g62	0	0	34.57	34.87	8.09544	3.70938	10.0498	0.00152365	0.0394708
TR55872|c0_g2	0	0	0	148.8	9.10505	4.64338	10.046	0.00152681	0.0395254
TR78383|c21_g60	0	0	8.81	76.41	8.32196	3.91487	10.0445	0.00152799	0.0395285
TR143198|c0_g1	0	134.54	0	0	-9.09315	4.63073	10.0392	0.0015324	0.0395876
TR23752|c0_g1	0	134.54	0	0	-9.09315	4.63073	10.0395	0.00153217	0.0395876
TR39737|c0_g2	0	134.54	0	0	-9.09315	4.63073	10.0345	0.00153633	0.0396095
TR74565|c1_g19	0	134.55	0	0	-9.09325	4.63083	10.0346	0.00153623	0.0396095
TR85069|c0_g1	0	134.54	0	0	-9.09315	4.63073	10.0344	0.00153644	0.0396095
TR65908|c0_g3	2.69	2.05	87.74	80.7	5.023	4.93892	10.0323	0.0015382	0.0396276
TR88345|c0_g1	132	0	0	0	-9.09439	4.63169	10.0246	0.00154467	0.0397667
TR9711|c0_g1	0	0	49.24	20.98	8.14521	3.75386	10.0142	0.00155337	0.0399631
TR105214|c0_g1	0	0	133.83	0	9.12242	4.65863	9.99291	0.00157144	0.0399928
TR109860|c0_g1	0	0	133.83	0	9.12242	4.65863	9.99278	0.00157155	0.0399928
TR117029|c0_g1	0	0	133.83	0	9.12242	4.65863	9.99253	0.00157177	0.0399928
TR118702|c0_g1	0	0	133.83	0	9.12242	4.65863	9.99236	0.00157191	0.0399928
TR12729|c0_g2	52.04	16.29	0	0	-8.14004	3.74789	10.0013	0.00156429	0.0399928
TR133210|c0_g1	0	0	133.83	0	9.12242	4.65863	9.99535	0.00156936	0.0399928
TR140232|c0_g1	0	0	133.83	0	9.12242	4.65863	9.99526	0.00156944	0.0399928
TR19615|c0_g1	0	0	133.83	0	9.12242	4.65863	9.99494	0.00156971	0.0399928
TR25600|c0_g1	0	0	133.83	0	9.12242	4.65863	9.9938	0.00157068	0.0399928
TR27857|c1_g4	0	0	133.83	0	9.12242	4.65863	9.99266	0.00157165	0.0399928
TR41463|c0_g1	0	0	0.06	142.63	9.04478	4.58642	9.99293	0.00157142	0.0399928
TR63043|c0_g3	29.32	35.99	0	0	-8.06623	3.6816	10.0004	0.00156507	0.0399928
TR66987|c2_g2	0	0	133.83	0	9.12242	4.65863	9.99136	0.00157276	0.0399928
TR73481|c0_g19	0	0	133.83	0	9.12242	4.65863	9.99491	0.00156973	0.0399928
TR78499|c3_g77	0	0	134.59	0	9.13058	4.66636	10.0044	0.00156168	0.0399928
TR78879|c1_g58	0	0	55.13	16.04	8.17653	3.78201	9.99139	0.00157274	0.0399928
TR88278|c0_g1	0	0	133.83	0	9.12242	4.65863	9.99816	0.00156697	0.0399928
TR112566|c0_g1	0	133.15	0	0	-9.07819	4.61658	9.97293	0.00158858	0.0400704
TR120907|c0_g1	0	133.15	0	0	-9.07819	4.61658	9.97282	0.00158868	0.0400704
TR133323|c0_g1	0	133.15	0	0	-9.07819	4.61658	9.96759	0.0015932	0.0400704
TR140639|c0_g1	0	133.15	0	0	-9.07819	4.61658	9.96746	0.00159331	0.0400704
TR145969|c0_g1	0	133.15	0	0	-9.07819	4.61658	9.96746	0.00159331	0.0400704
TR15384|c0_g1	55.82	13.6	0	0	-8.16399	3.76948	9.98439	0.00157873	0.0400704
TR18790|c0_g1	0	0	60.14	13.07	8.22481	3.82561	9.9678	0.00159301	0.0400704
TR21933|c0_g2	0	133.15	0	0	-9.07819	4.61658	9.96723	0.00159351	0.0400704
TR25408|c0_g1	0	0	0	148	9.09729	4.63604	9.98085	0.00158176	0.0400704
TR32845|c0_g1	0	133.15	0	0	-9.07819	4.61658	9.97074	0.00159047	0.0400704
TR63163|c0_g1	64.51	48.01	1.23	0	-6.28002	4.4186	9.96793	0.00159291	0.0400704
TR64599|c0_g1	54.84	47.95	0.61	0.53	-6.26838	4.29523	9.97824	0.00158401	0.0400704
TR72243|c1_g49	0	133.15	0	0	-9.07819	4.61658	9.97152	0.00158981	0.0400704
TR78313|c2_g23	0	133.2	0	0	-9.07873	4.61709	9.96603	0.00159455	0.0400704
TR78707|c4_g47	17.59	68.9	0	0.28	-7.40678	4.04617	9.9731	0.00158844	0.0400704
TR78911|c13_g87	0	133.15	0	0	-9.07819	4.61658	9.96952	0.00159153	0.0400704
TR79545|c0_g1	0	133.15	0	0	-9.07819	4.61658	9.96545	0.00159505	0.0400704
TR97619|c0_g1	0	133.15	0	0	-9.07819	4.61658	9.96532	0.00159516	0.0400704
TR55650|c1_g1	0	0	30.07	39.22	8.0816	3.69704	9.96117	0.00159876	0.0401338
TR53568|c0_g1	17.17	9.86	185.94	276.28	4.00343	6.37758	9.9565	0.00160283	0.0401817
TR74467|c1_g53	14.88	53.58	0	0	-8.12736	3.7366	9.95765	0.00160182	0.0401817
TR78007|c15_g73	0	0	11.49	67.53	8.22081	3.82293	9.95422	0.00160481	0.0402044
TR114898|c0_g1	0	0	0	147.61	9.09349	4.63245	9.94487	0.00161298	0.0402546
TR28317|c0_g1	0	0	0	147.06	9.08811	4.62737	9.94924	0.00160916	0.0402546
TR40147|c0_g1	128.73	0	0	0	-9.05827	4.59752	9.94741	0.00161076	0.0402546
TR47128|c0_g1	0	0	0	147.11	9.0886	4.62783	9.94395	0.00161379	0.0402546
TR72149|c1_g2	110.7	111.58	6.81	3.39	-4.45105	5.39837	9.94645	0.0016116	0.0402546
TR75224|c1_g15	88.6	26.05	0.89	0.35	-6.32058	4.44858	9.94205	0.00161545	0.0402546
TR77285|c2_g1	12.71	59.1	0	0	-8.19488	3.79756	9.94259	0.00161498	0.0402546
TR77580|c6_g5	0	0	131.98	0	9.10236	4.63964	9.94989	0.00160859	0.0402546
TR78623|c14_g172	128.41	0	0	0	-9.05468	4.59413	9.93351	0.00162297	0.0404149
TR39586|c0_g3	0	130.48	0	0	-9.04903	4.589	9.93211	0.0016242	0.0404186
TR36649|c0_g1	52.72	42.38	0	0.77	-6.62762	4.18724	9.92942	0.00162658	0.0404238
TR72994|c1_g1	138	244.77	11.5	13.71	-3.97412	6.1832	9.93063	0.0016255	0.0404238
TR74891|c3_g1	0	0	36.28	32.08	8.07841	3.69405	9.92649	0.00162917	0.0404342
TR92097|c0_g1	29.26	35.89	0	0	-8.06271	3.67845	9.92736	0.0016284	0.0404342
TR142157|c0_g1	127	0	0	0	-9.03878	4.5791	9.91846	0.00163629	0.0405064
TR19994|c0_g1	127	0	0	0	-9.03878	4.5791	9.91831	0.00163642	0.0405064
TR51420|c0_g1	2923.35	2625.55	212.89	259.35	-3.62323	10.0445	9.91895	0.00163586	0.0405064
TR77271|c3_g6	0	0	47.5	20.84	8.10517	3.71784	9.91998	0.00163494	0.0405064
TR140480|c0_g1	127	0	0	0	-9.03878	4.5791	9.91368	0.00164055	0.040554
TR66695|c5_g1	144.51	92.2	7.85	3.78	-4.35837	5.49355	9.91249	0.00164161	0.040554
TR72921|c0_g1	127	0	0	0	-9.03878	4.5791	9.91434	0.00163996	0.040554
TR74157|c1_g3	5.55	194	1.43	1.59	-5.9819	5.19413	9.91007	0.00164377	0.0405804
TR44125|c0_g4	0	0	2.28	99.1	8.55712	4.13078	9.90707	0.00164645	0.0406198
TR69123|c1_g2	432.81	330.87	26.97	27.8	-3.85885	7.17952	9.90081	0.00165206	0.0407311
TR76223|c0_g5	126.79	0	0	0	-9.0364	4.57685	9.89908	0.00165361	0.0407424
TR65741|c0_g1	105.48	81.04	4.23	2.73	-4.74444	5.14453	9.88778	0.0016638	0.0409664
TR134395|c0_g1	0	128.78	0	0	-9.03014	4.57117	9.88388	0.00166733	0.0409664
TR38873|c0_g1	0	0	131.48	0	9.0969	4.63446	9.88497	0.00166635	0.0409664
TR55717|c0_g2	0	128.78	0	0	-9.03014	4.57117	9.88369	0.0016675	0.0409664
TR78661|c37_g60	10.79	0	100.32	279.25	4.9928	6.03315	9.88292	0.0016682	0.0409664
TR119409|c0_g1	0	0	131.48	0	9.0969	4.63446	9.88151	0.00166947	0.0409708
TR118856|c0_g1	0	0	131.48	0	9.0969	4.63446	9.87819	0.00167249	0.0409909
TR78934|c14_g44	11.97	58.1	0	0	-8.15945	3.76554	9.87889	0.00167186	0.0409909
TR33682|c0_g2	0	0	54.18	16.02	8.15634	3.76379	9.87514	0.00167527	0.0410321
TR59011|c0_g1	0	0	0	145.48	9.07256	4.61267	9.87363	0.00167665	0.0410387
TR78364|c3_g54	0	0	26.04	42.9	8.0648	3.68206	9.86561	0.00168397	0.0411804
TR90942|c0_g1	126.24	0	0	0	-9.03014	4.57094	9.86488	0.00168464	0.0411804
TR131197|c0_g1	126.24	0	0	0	-9.03014	4.57094	9.86359	0.00168582	0.0411821
TR75471|c21_g160	0	0	16.94	54.82	8.09813	3.71217	9.86194	0.00168733	0.0411921
TR27998|c0_g2	40.77	24.1	0	0	-8.06159	3.67739	9.8537	0.0016949	0.0412958
TR68874|c1_g1	249.04	340.7	24.93	14.2	-3.94188	6.80136	9.85472	0.00169396	0.0412958
TR71928|c3_g4	81.61	97.47	1.91	4.53	-4.82797	5.08176	9.85455	0.00169412	0.0412958
TR71549|c0_g2	0	0	0	143.44	9.05224	4.59347	9.85157	0.00169687	0.0413166
TR141817|c0_g1	0	0	0	142.29	9.04065	4.58253	9.84184	0.00170587	0.0413996
TR143550|c0_g1	0	0	0	142.29	9.04065	4.58253	9.84069	0.00170694	0.0413996
TR65069|c0_g23	0	0	0	142.3	9.04075	4.58263	9.84119	0.00170647	0.0413996
TR73162|c11_g58	0	0	0	142.33	9.04106	4.58292	9.84197	0.00170574	0.0413996
TR76845|c3_g3	0	0	31.67	36.48	8.06293	3.68027	9.84086	0.00170678	0.0413996
TR78680|c5_g13	0	0	10.02	69.11	8.2195	3.82179	9.84173	0.00170597	0.0413996
TR139993|c0_g1	0	0	0	142.29	9.04065	4.58253	9.8386	0.00170888	0.0414197
TR45723|c0_g1	0	0	51.54	17.49	8.12807	3.73835	9.83473	0.00171247	0.041453
TR71853|c0_g34	21.34	44.33	0	0	-8.07062	3.68557	9.835	0.00171222	0.041453
TR128245|c0_g1	0	0	0.16	133.29	8.94857	4.49578	9.82868	0.00171811	0.0415356
TR70645|c1_g4	99.02	11.51	0	0.75	-6.88283	4.39636	9.82892	0.00171789	0.0415356
TR71822|c3_g4	19.57	46.35	0	0	-8.07528	3.68976	9.82632	0.00172032	0.0415619
TR437|c0_g1	0.13	0	0	163.74	8.62619	4.77522	9.81906	0.00172713	0.0416756
TR77683|c2_g17	0	0	51.25	16.94	8.11126	3.72323	9.81892	0.00172726	0.0416756
TR98736|c0_g1	0	0	129.9	0	9.07949	4.61798	9.80908	0.00173653	0.0418721
TR78801|c3_g119	145.99	11.71	1.46	1.19	-5.83423	4.89531	9.79551	0.00174939	0.0421549
TR42024|c0_g2	53.94	13.16	0	0	-8.11512	3.72543	9.79228	0.00175246	0.0422018
TR77153|c0_g17	0	0	24.83	44.48	8.06917	3.68601	9.7867	0.00175778	0.0423026
TR120822|c0_g1	0	126.87	0	0	-9.00863	4.55086	9.76875	0.00177503	0.0424436
TR129815|c0_g1	0	126.87	0	0	-9.00863	4.55086	9.76926	0.00177454	0.0424436
TR27047|c0_g1	0	126.87	0	0	-9.00863	4.55086	9.76959	0.00177422	0.0424436
TR34206|c0_g1	0.03	0	0	149.21	8.94164	4.64743	9.77471	0.00176929	0.0424436
TR43809|c0_g1	0	0	28.07	40.25	8.05743	3.67542	9.76895	0.00177484	0.0424436
TR75453|c1_g5	0	126.87	0	0	-9.00863	4.55086	9.76946	0.00177435	0.0424436
TR77207|c33_g145	0	0	35.64	31.82	8.05896	3.67662	9.7789	0.00176526	0.0424436
TR78007|c14_g96	9.14	0	364.29	40.39	5.42635	6.21797	9.77298	0.00177096	0.0424436
TR78512|c1_g4	0	126.87	0	0	-9.00863	4.55086	9.76903	0.00177476	0.0424436
TR78682|c4_g1	0	126.87	0	0	-9.00863	4.55086	9.76888	0.0017749	0.0424436
TR113490|c0_g1	0	126.87	0	0	-9.00863	4.55086	9.764	0.00177963	0.042456
TR119195|c0_g1	0	126.87	0	0	-9.00863	4.55086	9.76394	0.00177968	0.042456
TR135706|c0_g1	0	0	126.93	0	9.04616	4.58649	9.76367	0.00177994	0.042456
TR19113|c0_g1	0	0	126.93	0	9.04616	4.58649	9.7635	0.0017801	0.042456
TR11951|c0_g1	0	126.87	0	0	-9.00863	4.55086	9.75882	0.00178465	0.0424981
TR67663|c0_g16	449.08	194.04	26.9	13.27	-4.03197	6.92754	9.75808	0.00178536	0.0424981
TR75825|c2_g3	0	0	126.93	0	9.04617	4.58649	9.75713	0.00178629	0.0424981
TR89820|c0_g1	0	0	126.93	0	9.04617	4.58649	9.75698	0.00178643	0.0424981
TR119293|c0_g1	0	0	126.93	0	9.04617	4.58649	9.7525	0.00179079	0.0425476
TR74585|c0_g3	9.75	11.96	256.62	112.31	4.04574	6.10455	9.75256	0.00179073	0.0425476
TR56568|c0_g2	1742.62	1614.49	69.32	199.49	-3.74357	9.31175	9.74931	0.0017939	0.0425942
TR75957|c0_g1	75.69	3.93	0	0	-8.3653	3.95238	9.74145	0.00180159	0.0427427
TR76857|c3_g10	1.34	0.91	63.65	64.69	5.62585	4.54825	9.74058	0.00180244	0.0427427
TR58761|c0_g1	93.19	66.75	2.57	2.7	-4.92307	4.92618	9.73525	0.00180767	0.0428394
TR54857|c1_g1	0	0	24.83	43.62	8.052	3.67063	9.72829	0.00181454	0.0429475
TR72122|c4_g88	0	0	0	139.75	9.01472	4.55808	9.72865	0.00181417	0.0429475
TR105390|c0_g1	0	0	0	139.67	9.0139	4.5573	9.7261	0.00181669	0.0429712
TR21751|c0_g1	0	0	125.28	0	9.02732	4.56868	9.72486	0.00181792	0.042973
TR67264|c5_g24	0	0	1.76	98.67	8.54267	4.11748	9.71803	0.00182469	0.0430322
TR71560|c0_g2	0	0.72	1.3	169.69	7.33041	4.84099	9.71819	0.00182453	0.0430322
TR78880|c8_g90	0	0	0	139.47	9.01183	4.55536	9.71767	0.00182504	0.0430322
TR84705|c0_g1	0	0	125.28	0	9.02732	4.56868	9.72021	0.00182253	0.0430322
TR41706|c0_g6	0	0	52.91	15.38	8.11716	3.72849	9.71115	0.00183153	0.0431579
TR71853|c0_g22	118.98	289.42	13.92	12.08	-4.00954	6.27111	9.7092	0.00183348	0.0431765
TR68691|c0_g1	763.39	430.62	51.53	35.94	-3.81673	7.82439	9.70231	0.00184037	0.0433114
TR74622|c5_g27	16.09	49.81	0	0	-8.07334	3.68804	9.68947	0.00185327	0.0435876
TR62959|c0_g1	0	0	0.55	115.53	8.7486	4.30852	9.6802	0.00186264	0.0437802
TR69767|c3_g56	722.95	494.63	52.99	39.24	-3.76974	7.85426	9.67617	0.00186674	0.0438489
TR71803|c1_g13	0	0	41.76	24.17	8.04342	3.66256	9.67144	0.00187155	0.0439342
TR66604|c0_g34	123.35	0	0	0	-8.99679	4.53947	9.66688	0.0018762	0.0440158
TR77796|c4_g67	1.18	0.8	102.22	25.66	5.83632	4.58719	9.65522	0.00188815	0.0442681
TR55683|c0_g1	6.66	7.45	34.72	327.51	4.52846	5.95407	9.65111	0.00189238	0.0443394
TR112361|c0_g1	0.44	0	0	198.99	8.03454	5.04556	9.64197	0.00190181	0.0444928
TR56967|c0_g2	0.03	0.04	0	152.13	8.7736	4.67423	9.64215	0.00190162	0.0444928
TR66984|c7_g2	214.71	153.03	16.19	7.41	-3.98292	6.13255	9.6413	0.0019025	0.0444928
TR66812|c0_g1	0	125.34	0	0	-8.99116	4.53439	9.63159	0.00191259	0.0446841
TR77828|c0_g2	0.12	0	67.89	11.55	7.77034	3.93933	9.63112	0.00191308	0.0446841
TR107360|c0_g1	0	123.34	0	0	-8.968	4.51256	9.62639	0.00191801	0.0447009
TR147173|c0_g1	0	123.34	0	0	-8.968	4.51256	9.62664	0.00191775	0.0447009
TR67661|c2_g8	26.22	71.99	0.16	0.82	-6.39188	4.22522	9.62583	0.0019186	0.0447009
TR72123|c1_g14	0	123.34	0	0	-8.968	4.51256	9.62691	0.00191747	0.0447009
TR72740|c5_g7	0	0	60.05	10.05	8.16807	3.77422	9.62438	0.00192011	0.0447083
TR4607|c0_g2	120.8	0	0	0	-8.96671	4.51111	9.6175	0.00192732	0.0447946
TR59955|c0_g4	120.74	0	0	0	-8.966	4.51044	9.61805	0.00192675	0.0447946
TR96630|c0_g1	120.8	0	0	0	-8.96671	4.51111	9.6174	0.00192742	0.0447946
TR65081|c0_g3	224.63	214.24	18.12	12.34	-3.8841	6.38705	9.61583	0.00192908	0.0448051
TR143649|c0_g1	0	124.03	0	0	-8.97603	4.52013	9.61337	0.00193165	0.0448091
TR96755|c0_g1	0	124.03	0	0	-8.97603	4.52013	9.61345	0.00193158	0.0448091
TR103471|c0_g1	121.16	0	0	0	-8.971	4.51515	9.60137	0.00194433	0.0449859
TR11195|c0_g1	121.16	0	0	0	-8.971	4.51515	9.5969	0.00194906	0.0449859
TR131868|c0_g1	121.16	0	0	0	-8.971	4.51515	9.59658	0.0019494	0.0449859
TR132043|c0_g1	121.16	0	0	0	-8.971	4.51515	9.59637	0.00194963	0.0449859
TR144055|c0_g1	121.16	0	0	0	-8.971	4.51515	9.59657	0.00194941	0.0449859
TR40753|c0_g1	0	0	19.16	50.21	8.05637	3.67468	9.59589	0.00195014	0.0449859
TR72647|c3_g1	1.31	2.64	91.68	57.42	5.11619	4.78348	9.59711	0.00194883	0.0449859
TR76758|c1_g1	121.16	0	0	0	-8.971	4.51515	9.5999	0.00194588	0.0449859
TR79051|c34_g1	0	0	46.22	19.98	8.05995	3.67726	9.60373	0.00194182	0.0449859
TR100379|c0_g1	0	121	0	0	-8.94042	4.4866	9.57578	0.00197161	0.0450808
TR104009|c0_g1	0	121	0	0	-8.94042	4.4866	9.57839	0.0019688	0.0450808
TR109867|c0_g1	0	121	0	0	-8.94042	4.4866	9.57734	0.00196994	0.0450808
TR114436|c0_g1	0	121	0	0	-8.94042	4.4866	9.57636	0.00197099	0.0450808
TR115801|c0_g1	0	121	0	0	-8.94042	4.4866	9.57538	0.00197204	0.0450808
TR120191|c0_g1	0	0	0	138.11	8.99772	4.54207	9.5837	0.00196313	0.0450808
TR143195|c0_g1	0	0	0	138.11	8.99772	4.54207	9.58706	0.00195954	0.0450808
TR51909|c0_g1	0	121	0	0	-8.94042	4.4866	9.57529	0.00197214	0.0450808
TR58712|c1_g1	1.5	149.76	0.51	0.49	-6.96345	4.79992	9.57628	0.00197108	0.0450808
TR63087|c0_g1	0	121	0	0	-8.94042	4.4866	9.57505	0.00197239	0.0450808
TR6965|c0_g1	0	121	0	0	-8.94042	4.4866	9.57844	0.00196876	0.0450808
TR71317|c0_g1	0	121	0	0	-8.94042	4.4866	9.58188	0.00196507	0.0450808
TR78383|c21_g129	0	23.79	201.89	739.65	5.19563	7.31139	9.57704	0.00197026	0.0450808
TR83020|c0_g1	0	121	0	0	-8.94042	4.4866	9.58532	0.0019614	0.0450808
TR95382|c0_g1	0	121	0	0	-8.94042	4.4866	9.58532	0.00196139	0.0450808
TR64064|c0_g1	3.23	4.75	74.34	128.62	4.54603	5.18782	9.56478	0.00198346	0.0453059
TR74468|c7_g5	0	0	45.45	19.92	8.04133	3.66059	9.55797	0.00199083	0.0454466
TR61132|c0_g1	0	0	0	137.11	8.98726	4.53222	9.55445	0.00199465	0.0455059
TR46381|c0_g5	0	0	46.89	18.46	8.04454	3.66342	9.54949	0.00200005	0.0456012
TR125456|c0_g1	0	0	0	135.07	8.96569	4.51191	9.54425	0.00200576	0.0456025
TR141958|c0_g1	0	0	0	135.07	8.96569	4.51191	9.54393	0.00200612	0.0456025
TR145599|c0_g1	0	0	0	135.07	8.96569	4.51191	9.54383	0.00200623	0.0456025
TR61690|c1_g1	119.02	0	0	0	-8.94534	4.49099	9.54475	0.00200523	0.0456025
TR76340|c1_g5	0	0	15.64	54.42	8.06144	3.67932	9.54471	0.00200527	0.0456025
TR118408|c0_g1	0	120.48	0	0	-8.93422	4.48077	9.53827	0.00201232	0.0456125
TR3751|c0_g1	0	0	0	135.07	8.96569	4.51191	9.53756	0.00201309	0.0456125
TR65780|c7_g1	0	0	0	135.07	8.96569	4.51191	9.53677	0.00201396	0.0456125
TR72900|c2_g1	56.6	9.71	0	0	-8.0995	3.71136	9.53954	0.00201092	0.0456125
TR73662|c2_g2	0	0	0	135.07	8.96569	4.51191	9.53675	0.00201398	0.0456125
TR74986|c0_g7	0	0	0	135.07	8.96569	4.51191	9.53673	0.00201401	0.0456125
TR78398|c0_g20	129	132.63	0	9.82	-4.82928	5.61148	9.53395	0.00201706	0.0456539
TR70565|c0_g1	0.94	0.89	124.71	11.95	6.05228	4.692	9.53269	0.00201844	0.0456574
TR143799|c0_g1	24.24	38.39	0	0	-8.00426	3.62617	9.51911	0.00203344	0.0459687
TR29224|c0_g2	22.33	40.79	0	0	-8.01451	3.63534	9.5124	0.00204088	0.046109
TR67154|c2_g5	100.18	53.37	1.39	3.37	-5.02782	4.86849	9.50684	0.00204708	0.0462211
TR71297|c0_g1	33.37	56.61	0.68	0	-6.62936	4.10926	9.50386	0.0020504	0.0462401
TR74877|c2_g6	0	0	35.96	29.57	8.02065	3.64233	9.50492	0.00204922	0.0462401
TR71185|c0_g1	4.27	9.25	249	47.99	4.43323	5.80228	9.49994	0.00205478	0.0463109
TR51567|c1_g9	0	0	53.65	13.13	8.08966	3.70372	9.49538	0.0020599	0.0463982
TR33792|c0_g1	0	0.41	0	188	8.02379	4.96706	9.48659	0.00206979	0.0465928
TR103372|c0_g1	0	0	0	132.77	8.94097	4.48866	9.48345	0.00207334	0.0466446
TR77537|c1_g7	0	0	0	132.53	8.93837	4.48622	9.48171	0.0020753	0.0466605
TR71932|c1_g1	42.73	34.05	0.2	0.12	-7.12686	3.89993	9.47949	0.00207782	0.0466889
TR76857|c3_g27	0	0	0.29	117.21	8.76565	4.32445	9.47409	0.00208394	0.0467982
TR51119|c0_g3	91.55	49.26	2.67	0	-5.6119	4.73656	9.47209	0.00208621	0.0468071
TR75224|c1_g12	11.66	54.22	0	0	-8.07099	3.68595	9.4714	0.002087	0.0468071
TR77546|c2_g63	27.61	34.14	0	0	-7.98562	3.60953	9.47043	0.0020881	0.0468071
TR78721|c7_g36	0	0	34.52	30.5	8.00645	3.62968	9.46706	0.00209194	0.0468651
TR77534|c0_g39	0	0	122.09	0	8.99018	4.53363	9.46445	0.00209492	0.0469036
TR69081|c3_g71	3.11	1.39	63.26	96.95	4.9984	4.85016	9.46211	0.0020976	0.0469353
TR21214|c0_g1	0	0	0.1	126.11	8.86821	4.42036	9.4604	0.00209956	0.046951
TR77847|c0_g7	0	119.5	0	0	-8.92247	4.46971	9.45868	0.00210152	0.0469667
TR146171|c0_g1	0	119.5	0	0	-8.92247	4.46971	9.45539	0.0021053	0.0469948
TR75468|c10_g6	0	0	33.55	31.5	8.00458	3.62803	9.4564	0.00210413	0.0469948
TR71334|c0_g1	0	119.49	0	0	-8.92234	4.4696	9.45181	0.00210941	0.0470416
TR74520|c4_g1	0	0	119.85	0	8.9635	4.5085	9.45136	0.00210992	0.0470416
TR78169|c4_g58	0.85	1.54	16.78	135.51	5.73026	4.71668	9.44884	0.00211283	0.0470784
TR63363|c0_g1	138.63	319.87	2.54	21.87	-4.33349	6.41846	9.44714	0.00211479	0.0470938
TR74666|c1_g16	0	0	120.94	0	8.97654	4.52079	9.4458	0.00211633	0.0471001
TR109946|c0_g1	0	0	120.49	0	8.97117	4.51573	9.43816	0.00212516	0.0471345
TR24166|c0_g1	0	0	120.49	0	8.97117	4.51573	9.43769	0.00212572	0.0471345
TR37172|c0_g1	0	0	120.49	0	8.97117	4.51573	9.43762	0.0021258	0.0471345
TR37992|c0_g1	0	0	119.45	0	8.95868	4.50397	9.43637	0.00212724	0.0471345
TR60623|c0_g1	0	0	0	131.77	8.93009	4.47844	9.4397	0.00212339	0.0471345
TR77022|c0_g8	0	0	120.49	0	8.97117	4.51573	9.44087	0.00212202	0.0471345
TR79955|c0_g1	0	0	120.49	0	8.97117	4.51573	9.43575	0.00212796	0.0471345
TR84998|c0_g1	0	0	120.49	0	8.97117	4.51573	9.43572	0.00212799	0.0471345
TR119176|c0_g1	0	0	119.45	0	8.95869	4.50397	9.43202	0.00213229	0.0471353
TR120784|c0_g1	0	0	0	131.57	8.9279	4.47639	9.42916	0.00213562	0.0471353
TR72122|c4_g236	0	0	35.06	29.72	8.00285	3.62645	9.42917	0.00213561	0.0471353
TR88255|c0_g1	0	0	120.49	0	8.97117	4.51573	9.42995	0.0021347	0.0471353
TR95190|c0_g1	0	0	0	131.57	8.9279	4.47639	9.4293	0.00213545	0.0471353
TR98219|c0_g1	0	0	120.49	0	8.97117	4.51573	9.42971	0.00213499	0.0471353
TR110685|c0_g1	18.79	44.6	0	0	-8.01902	3.63938	9.42051	0.00214571	0.0472818
TR14344|c0_g2	21.3	40.42	0	0	-7.98204	3.60636	9.41819	0.00214844	0.0472818
TR19233|c0_g2	18.79	44.6	0	0	-8.01902	3.63938	9.42004	0.00214627	0.0472818
TR60558|c0_g8	18.79	44.6	0	0	-8.01902	3.63938	9.41805	0.0021486	0.0472818
TR60866|c0_g1	1633.86	2024.12	133.55	197.79	-3.53881	9.44843	9.42032	0.00214594	0.0472818
TR24952|c0_g1	0	0	50.81	14.76	8.05874	3.67604	9.4077	0.00216076	0.0475215
TR77698|c0_g15	25.31	35.72	0	0	-7.96785	3.59371	9.40429	0.00216478	0.0475818
TR78886|c4_g60	52.79	11.52	0	0	-8.05455	3.67103	9.40135	0.00216825	0.04763
TR48402|c0_g1	27.63	33.29	0	0	-7.96636	3.59237	9.39865	0.00217145	0.0476314
TR71316|c1_g9	27.63	33.29	0	0	-7.96636	3.59237	9.39908	0.00217094	0.0476314
TR9686|c0_g2	0	0	0	131.08	8.92253	4.47134	9.39806	0.00217215	0.0476314
TR77534|c0_g44	0	0	38.16	26.86	8.01576	3.6379	9.39671	0.00217375	0.0476385
TR78900|c4_g16	0	0	118.56	0	8.94791	4.49383	9.39199	0.00217935	0.0477332
TR74107|c2_g13	56.02	52.31	0.69	1.12	-5.78856	4.3722	9.38844	0.00218357	0.0477976
TR78968|c26_g105	28.73	27.9	440.45	346.87	3.74134	7.17957	9.38539	0.00218722	0.0478493
TR67753|c1_g1	83.37	11.54	0.05	0.56	-6.87303	4.19106	9.37006	0.00220558	0.0482227
TR46594|c0_g1	0.07	0	0.1	138.02	8.63388	4.54306	9.3685	0.00220746	0.0482354
TR39356|c0_g1	0	0	23.75	41.68	7.98719	3.61278	9.35921	0.00221867	0.0483975
TR65604|c1_g1	124.81	188.35	13.25	7.65	-3.92732	5.90356	9.35969	0.0022181	0.0483975
TR72639|c1_g6	0	0	23.75	41.68	7.98719	3.61278	9.35913	0.00221877	0.0483975
TR76506|c3_g20	0	0	23.75	41.68	7.98719	3.61278	9.35734	0.00222095	0.0484167
TR144429|c0_g1	0	0	23.75	41.68	7.98719	3.61278	9.35584	0.00222276	0.0484278
TR62764|c0_g1	332.86	290.64	20.79	28.16	-3.73756	6.89697	9.34944	0.00223053	0.0485542
TR78729|c7_g30	0	1.76	49.89	74.04	5.88309	4.48132	9.34893	0.00223116	0.0485542
TR71074|c3_g20	0	0	17.44	50.41	8.02122	3.64331	9.3449	0.00223606	0.0486041
TR77207|c33_g308	0	0	23.97	41.48	7.98818	3.61366	9.34554	0.00223528	0.0486041
TR76645|c2_g7	0	0	0	130.64	8.91769	4.4668	9.34033	0.00224165	0.0486971
TR105315|c0_g1	0	115.5	0	0	-8.87345	4.42368	9.32473	0.00226082	0.0486988
TR105940|c0_g1	0	115.5	0	0	-8.87345	4.42368	9.32433	0.00226131	0.0486988
TR10710|c0_g1	0	115.5	0	0	-8.87345	4.42368	9.32421	0.00226146	0.0486988
TR108738|c0_g1	115.66	0	0	0	-8.90411	4.45221	9.30707	0.00228272	0.0486988
TR112538|c0_g1	0	115.18	0	0	-8.86946	4.41993	9.32112	0.00226527	0.0486988
TR113530|c0_g1	0	0	0.16	120.4	8.80241	4.35879	9.31565	0.00227205	0.0486988
TR11554|c0_g1	0	118.19	0	0	-8.90659	4.4548	9.32655	0.00225858	0.0486988
TR118195|c0_g1	0	118.19	0	0	-8.9066	4.4548	9.3303	0.00225396	0.0486988
TR118579|c0_g1	0	115.5	0	0	-8.87345	4.42368	9.3239	0.00226184	0.0486988
TR12570|c0_g1	115.66	0	0	0	-8.90411	4.45221	9.30661	0.00228329	0.0486988
TR129309|c0_g1	115.66	0	0	0	-8.90411	4.45221	9.3096	0.00227957	0.0486988
TR129959|c0_g1	0	115.5	0	0	-8.87345	4.42368	9.3237	0.00226209	0.0486988
TR130033|c0_g1	0	118.19	0	0	-8.9066	4.4548	9.33012	0.00225418	0.0486988
TR144817|c0_g1	0	115.5	0	0	-8.87345	4.42368	9.32361	0.0022622	0.0486988
TR145558|c0_g1	0	115.18	0	0	-8.86946	4.41993	9.31989	0.0022668	0.0486988
TR15065|c0_g2	115.66	0	0	0	-8.90411	4.45221	9.30989	0.00227921	0.0486988
TR33925|c0_g2	0	115.18	0	0	-8.86946	4.41993	9.31478	0.00227313	0.0486988
TR35186|c0_g3	0	115.18	0	0	-8.86946	4.41993	9.32241	0.00226368	0.0486988
TR40147|c0_g3	274.33	448.84	10.93	39.9	-3.92722	7.09182	9.30825	0.00228124	0.0486988
TR45634|c0_g1	0	115.5	0	0	-8.87345	4.42368	9.32352	0.00226231	0.0486988
TR47683|c1_g1	0	115.87	0	0	-8.87806	4.428	9.31388	0.00227424	0.0486988
TR51755|c0_g4	34.96	25.3	0	0	-7.95428	3.58159	9.32436	0.00226127	0.0486988
TR58836|c0_g4	0	115.87	0	0	-8.87806	4.428	9.31412	0.00227395	0.0486988
TR65205|c0_g2	0	115.5	0	0	-8.87345	4.42368	9.3242	0.00226147	0.0486988
TR66529|c0_g2	0	115.5	0	0	-8.87345	4.42368	9.31831	0.00226876	0.0486988
TR72603|c3_g7	37.58	22.3	0	0	-7.94653	3.57468	9.31216	0.00227638	0.0486988
TR74384|c1_g9	89.18	76.45	4.07	2.17	-4.71925	4.98018	9.30641	0.00228353	0.0486988
TR76903|c1_g29	0	118.19	0	0	-8.9066	4.4548	9.33304	0.00225058	0.0486988
TR77686|c1_g20	0	0	5.27	73.86	8.20884	3.81232	9.32895	0.00225562	0.0486988
TR79001|c21_g41	0	0	23.54	41.8	7.98475	3.61062	9.3235	0.00226233	0.0486988
TR84651|c0_g1	115.66	0	0	0	-8.90411	4.45221	9.31316	0.00227514	0.0486988
TR99834|c0_g1	0	0	33.87	29.52	7.97053	3.59767	9.30982	0.00227929	0.0486988
TR106604|c0_g1	0	116.21	0	0	-8.88227	4.43196	9.30366	0.00228697	0.0487442
TR78623|c14_g250	210.92	92.08	12.42	6.1	-4.05545	5.85803	9.29515	0.00229761	0.0489431
TR67366|c3_g6	536.68	410.04	46.83	26.05	-3.73387	7.49535	9.28541	0.00230986	0.0491477
TR78132|c0_g5	0	0	44.59	19.31	8.00907	3.63175	9.28599	0.00230913	0.0491477
TR54192|c0_g15	0	0	55.4	10.49	8.07645	3.69178	9.26796	0.00233197	0.0495692
TR77537|c1_g39	0	0	0	130.01	8.91073	4.46027	9.26768	0.00233233	0.0495692
TR23768|c0_g2	0	0	116.16	0	8.91846	4.46612	9.2662	0.00233422	0.0495812
TR6913|c0_g2	0	0	29.05	33.35	7.9364	3.56747	9.25618	0.00234702	0.0497964
TR74485|c6_g41	111.61	0	0	0	-8.85279	4.40404	9.25677	0.00234626	0.0497964
TR78729|c7_g19	2.14	2.72	25.37	159.73	5.06068	5.00453	9.25159	0.00235291	0.0498929
TR109871|c0_g1	0	0	0	125.4	8.85878	4.41155	9.21227	0.00240399	0.0499316
TR116226|c0_g1	0	0	0	125.4	8.85878	4.41155	9.21245	0.00240374	0.0499316
TR119841|c0_g1	0	0	0	125.4	8.85878	4.41155	9.20712	0.00241075	0.0499316
TR122219|c0_g1	0	0	0	125.4	8.85878	4.41155	9.20727	0.00241056	0.0499316
TR129521|c0_g1	0	0	0	125.4	8.85878	4.41155	9.20625	0.0024119	0.0499316
TR13468|c0_g1	0	0	0	125.4	8.85878	4.41155	9.20622	0.00241194	0.0499316
TR138384|c0_g1	0	0	0	125.4	8.85878	4.41155	9.21039	0.00240646	0.0499316
TR142191|c0_g1	0	0	0	125.4	8.85878	4.41155	9.21028	0.0024066	0.0499316
TR14643|c0_g1	114.66	0	0	0	-8.89161	4.44047	9.23107	0.00237943	0.0499316
TR16445|c0_g1	0	113.33	0	0	-8.84615	4.39808	9.23674	0.00237207	0.0499316
TR20530|c0_g2	0	0	15.04	52.29	8.00435	3.62833	9.206	0.00241224	0.0499316
TR28528|c0_g1	0	0	0	126.6	8.87248	4.42439	9.23552	0.00237364	0.0499316
TR29262|c0_g1	0	0	0	125.4	8.85878	4.41155	9.21352	0.00240234	0.0499316
TR30950|c0_g3	0	0	0	125.4	8.85878	4.41155	9.21308	0.00240292	0.0499316
TR38242|c1_g1	0	0	0	127.51	8.88279	4.43405	9.21473	0.00240075	0.0499316
TR4784|c1_g1	0	113.33	0	0	-8.84615	4.39808	9.23643	0.00237247	0.0499316
TR48508|c0_g3	0	0	0	125.4	8.85878	4.41155	9.21635	0.00239863	0.0499316
TR51187|c0_g1	0	0	0	126.66	8.87317	4.42503	9.23074	0.00237985	0.0499316
TR56468|c1_g1	42.64	61.01	981.49	432.27	3.74181	8.04077	9.20593	0.00241233	0.0499316
TR63085|c2_g1	565.35	479.09	51.71	30.41	-3.70511	7.63735	9.20771	0.00240998	0.0499316
TR69167|c3_g15	2558.92	2284.63	262.53	172.76	-3.51881	9.85676	9.23822	0.00237015	0.0499316
TR69967|c3_g4	20.75	68.7	530.81	798.35	3.81966	7.897	9.24738	0.00235833	0.0499316
TR74220|c4_g15	0	0	0	128.74	8.8966	4.44701	9.21124	0.00240534	0.0499316
TR74665|c0_g4	0	0	59.75	7.51	8.11373	3.72517	9.23399	0.00237563	0.0499316
TR75655|c3_g15	0	113.33	0	0	-8.84615	4.39808	9.23632	0.00237261	0.0499316
TR75815|c3_g1	0	0	0	125.4	8.85878	4.41155	9.21422	0.00240142	0.0499316
TR76460|c0_g10	0	0	0	125.42	8.85901	4.41177	9.21815	0.00239628	0.0499316
TR77227|c1_g44	0	0	0	125.4	8.85878	4.41155	9.2141	0.00240158	0.0499316
TR77487|c1_g3	17.01	15.62	515.22	86.56	4.19366	6.81793	9.24224	0.00236496	0.0499316
TR77649|c1_g33	0	0	0	125.39	8.85867	4.41145	9.21828	0.0023961	0.0499316
TR77912|c14_g33	0	0	0	125.4	8.85878	4.41155	9.21371	0.00240209	0.0499316
TR77919|c2_g16	26.18	32.58	0	0	-7.91427	3.54609	9.23629	0.00237265	0.0499316
TR78619|c0_g6	0	0	0	125.42	8.85901	4.41177	9.21523	0.0024001	0.0499316
TR78694|c3_g48	0	0	0	125.4	8.85878	4.41155	9.21373	0.00240207	0.0499316
TR78723|c0_g3	0	0	32.87	29.01	7.93536	3.56643	9.20834	0.00240915	0.0499316
TR78952|c14_g7	21.5	37.57	0	0	-7.91952	3.55078	9.24737	0.00235833	0.0499316
TR78981|c3_g15	18.05	42.93	0	0	-7.96331	3.5897	9.22302	0.00238991	0.0499316
TR79179|c0_g1	0	0	0.14	117.39	8.76576	4.32459	9.23887	0.00236931	0.0499316
TR82384|c0_g1	0	0	32.87	29.01	7.93536	3.56643	9.2116	0.00240486	0.0499316
TR82546|c0_g1	0	0	0	125.4	8.85878	4.41155	9.21352	0.00240235	0.0499316
TR82568|c0_g1	0	0	0	125.4	8.85878	4.41155	9.21771	0.00239685	0.0499316
TR88966|c0_g1	0	0	0	125.4	8.85878	4.41155	9.21754	0.00239707	0.0499316
TR92499|c0_g1	0	0	0	125.4	8.85878	4.41155	9.21756	0.00239705	0.0499316
TR73065|c0_g2	495.44	327.26	41	20.89	-3.76432	7.29332	9.20367	0.0024153	0.0499376
TR77670|c0_g26	0	0	32.87	29.01	7.93536	3.56643	9.20468	0.00241397	0.0499376
TR117501|c0_g1	0	0	0	125.21	8.8566	4.40951	9.20207	0.00241742	0.0499526
TR77169|c1_g1	0	0	32.87	29.01	7.93536	3.56643	9.20109	0.0024187	0.0499526
TR144912|c0_g1	110.48	0	0	0	-8.83814	4.39031	9.19527	0.00242642	0.0499843
TR51222|c0_g1	51.79	33.44	0.53	0.21	-6.48032	4.04461	9.19634	0.00242499	0.0499843
TR6889|c0_g1	43	17.24	0	0	-7.95757	3.58447	9.19712	0.00242396	0.0499843
TR75277|c2_g3	0	0	18.38	48.13	7.99588	3.62069	9.194	0.0024281	0.0499843
TR75861|c3_g10	0	0	32.87	29.01	7.93536	3.56643	9.19386	0.00242828	0.0499843
TR77078|c2_g9	0	0	32.87	29.01	7.93536	3.56643	9.19745	0.00242353	0.0499843

## Sheet: TableS5
Table S5. Frequency of conserved miRNAs in rose.
miRNA	Seq	root1	norm_root1(RPTM)	root2	norm_root2(RPTM)	petal1	norm_petal1(RPTM)	petal2	norm_petal2(RPTM)	pollen1	norm_pollen1(RPTM)	pollen2	norm_pollen2(RPTM)	stamen1	norm_stamen1(RPTM)	stamen2	norm_stamen2(RPTM)	leaf1	norm_leaf1(RPTM)	leaf2	norm_leaf2(RPTM)	total	norm_total(RPTM)
miR159-5p	UUUGGAUUGAAGGGAGCUCUA	71075	55956	30282	52824	122066	142647	89921	113906	71581	89596	46803	62564	25762	52331	25321	25076	38644	66605	101671	138571	623126	79363
MIR159f	UUUGGAUUGAAGGGAGCUCUU	26333	20732	10774	18794	30590	35748	25562	32380	23075	28882	15504	20725	7330	14890	7588	7515	13273	22877	30992	42240	191021	24329
MIR159g	UUUGGAUUGAAGGGAGCUCUG	25944	20425	10540	18386	31197	36457	24972	31633	22726	28446	15197	20315	7171	14567	7479	7407	12878	22196	30345	41358	188449	24001
MIR159h	UUUGGAUUGAAGGGAGCUCUC	25881	20376	10532	18372	29515	34491	24472	30999	22275	27881	14957	19994	7037	14294	7316	7245	12741	21960	29569	40301	184295	23472
MIR166j	UCGGACCAGGCUUCAUUCCCCC	14544	11450	6717	11717	6063	7085	9560	12110	12773	15988	15157	20261	7580	15397	9702	9608	18965	32687	40372	55025	141433	18013
miR166-3p	UCGGACCAGGCUUCAUUCCCC	14197	11177	6564	11450	5885	6877	9276	11750	12370	15483	14754	19722	7352	14934	9415	9324	18367	31657	38874	52983	137054	17456
MIR396k	UUCCACAGCUUUCUUGAACUU	1168	920	579	1010	24581	28726	21337	27028	9211	11529	9571	12794	7368	14967	8750	8665	2825	4869	7460	10168	92850	11826
MIR166n	UCGGACCAGGCUUCAUUCCCUU	9002	7087	3957	6903	3435	4014	5031	6373	8166	10221	8025	10727	3700	7516	5648	5593	10969	18906	29003	39529	86936	11072
MIR166o	UCGGACCAGGCUUCAUUCCCU	8996	7082	3955	6899	3429	4007	5027	6368	8147	10197	8013	10711	3693	7502	5639	5585	10949	18871	28926	39424	86774	11052
miR396-3p	GUUCAAUAAAGCUGUGGGAAG	1919	1511	1079	1882	26290	30723	6399	8106	8380	10489	5852	7823	1010	2052	1098	1087	1802	3106	3447	4698	57276	7295
MIR159j	UUUGGAUUGAAGGGAGCUCCU	5919	4660	2369	4132	7847	9170	6376	8077	6188	7745	4171	5576	1513	3073	1698	1682	4079	7030	9162	12487	49322	6282
MIR162-3p	UCGAUAAACCUCUGCAUCCAG	1931	1520	1197	2088	11272	13173	9518	12057	1334	1670	1767	2362	2196	4461	2668	2642	1613	2780	2303	3139	35799	4559
MIR398k	CGUGUUCUCAGGUCGCCCCUG	4091	3221	545	951	263	307	771	977	4345	5439	5009	6696	1932	3925	11091	10984	1153	1987	984	1341	30184	3844
MIR396p	UUCCACAGCUUUCUUGAACUA	1050	827	460	802	6645	7765	5842	7400	2048	2563	2397	3204	2047	4158	2182	2161	1001	1725	2673	3643	26345	3355
MIR396l	UUCCACAGCUUUCUUGAACUGU	1525	1201	478	834	6228	7278	5507	6976	1941	2430	2269	3033	1974	4010	2021	2001	991	1708	2586	3525	25520	3250
miR396-5p	UUCCACAGCUUUCUUGAACUG	1522	1198	478	834	6227	7277	5507	6976	1939	2427	2269	3033	1973	4008	2020	2000	990	1706	2584	3522	25509	3249
MIR396b-5p	UUCCACAGCUUUCUUGAACU	874	688	439	766	5360	6264	4679	5927	1571	1966	1903	2544	1707	3467	1689	1673	822	1417	2108	2873	21152	2694
miR166-5p	GGAAUGUUGUCUGGCUCGAGG	1079	849	329	574	1016	1187	1354	1715	1765	2209	1525	2039	764	1552	1442	1428	3256	5612	6019	8204	18549	2362
MIR396n	GUUCAAUAAAGCUGUGGGAAA	494	389	345	602	7357	8597	2170	2749	2761	3456	1731	2314	329	668	500	495	698	1203	1131	1541	17516	2231
miR2109-5p	UGCGAGUGUCUUCGCCUCUGA	1071	843	710	1239	1082	1264	3924	4971	1731	2167	1610	2152	1999	4061	2164	2143	1608	2771	1531	2087	17430	2220
miR398-3p	UGUGUUCUCAGGUCGCCCCUG	4180	3291	373	651	175	205	457	579	1989	2490	2310	3088	810	1645	5511	5458	404	696	521	710	16730	2131
MIR167j	UGAAGCUGCCAGCAUGAUCUC	37	29	14	24	59	69	152	193	4147	5191	4384	5860	3292	6687	2707	2681	679	1170	1180	1608	16651	2121
MIR156g	GUUGACAGAAGAGAGUGAGCAC	2795	2200	1574	2746	251	293	441	559	4070	5094	3368	4502	546	1109	1392	1379	517	891	431	587	15385	1959
MIR156i	UUGACAGAAGAGAGUGAGCAC	2779	2188	1570	2739	250	292	438	555	4068	5092	3360	4491	546	1109	1392	1379	517	891	431	587	15351	1955
MIR396o	GUUCAAUAAAGCUGUGGGAA	293	231	234	408	4604	5380	1617	2048	1910	2391	1154	1543	228	463	362	359	520	896	616	840	11538	1470
MIR159i	CUUGGAUUGAAGGGAGCUCUA	897	706	337	588	1450	1694	1293	1638	890	1114	649	868	390	792	377	373	761	1312	2620	3571	9664	1231
MIR168d	UCGCUUGGUGCAGGUCGGGAA	160	126	109	190	2713	3170	1229	1557	944	1182	1006	1345	442	898	374	370	590	1017	969	1321	8536	1087
MIR168g	CCCGCCUUGCAUCAACUGAAU	133	105	91	159	2340	2735	882	1117	840	1051	956	1278	586	1190	634	628	217	374	534	728	7213	919
MIR156e	UGACAGAAGAGAGUGAGCACU	382	301	184	321	235	275	278	352	2322	2906	1689	2258	372	756	948	939	379	653	407	555	7196	917
MIR156d	UGACAGAAGAGAGUGAGCACA	389	306	187	326	232	271	277	351	2299	2878	1691	2260	375	762	942	933	378	652	410	559	7180	914
MIR156f	CUGACAGAAGAGAGUGAGCAC	395	311	184	321	232	271	278	352	2260	2829	1666	2227	367	745	928	919	372	641	405	552	7087	903
MIR156j	UGACAGAAGAGAGUGAGCAC	380	299	183	319	232	271	277	351	2253	2820	1656	2214	366	743	926	917	372	641	405	552	7050	898
MIR399a	UGCCAAAGGAGAGUUGCCCUG	9	7	9	16	5487	6412	4	5	28	35	22	29	22	45	28	28	122	210	1257	1713	6988	890
MIR167b	UGAAGCUGCCAGCAUGAUCUAA	32	25	10	17	83	97	184	233	1540	1928	1373	1835	794	1613	607	601	792	1365	1371	1869	6786	864
miR167c-5p	UGAAGCUGCCAGCAUGAUCUA	29	23	10	17	82	96	182	231	1522	1905	1353	1809	775	1574	596	590	784	1351	1361	1855	6694	853
MIR396r	UUCCACAGCUUUCUUGAACAG	184	145	139	242	1591	1859	1546	1958	527	660	612	818	556	1129	585	579	283	488	609	830	6632	845
MIR167f	UGAAGCUGCCAGCAUGAUCUUA	25	20	8	14	55	64	127	161	1667	2087	1467	1961	870	1767	787	779	593	1022	983	1340	6582	838
MIR167g	UGAAGCUGCCAGCAUGAUCUU	25	20	8	14	55	64	127	161	1666	2085	1466	1960	870	1767	787	779	593	1022	983	1340	6580	838
MIR156c	UUGACAGAAGAUAGAGAGCAC	69	54	8	14	297	347	107	136	2366	2961	2112	2823	458	930	877	869	85	147	111	151	6490	827
MIR156b	UUUGACAGAAGAUAGAGAGCAC	69	54	8	14	297	347	107	136	2366	2961	2112	2823	458	930	877	869	85	147	111	151	6490	827
MIR166q	UCGGACCAGGCUUCAUUCCCGU	529	416	231	403	250	292	268	339	549	687	567	758	214	435	378	374	1062	1830	1997	2722	6045	770
MIR166r	UCGGACCAGGCUUCAUUCCCG	529	416	231	403	249	291	268	339	549	687	567	758	213	433	378	374	1062	1830	1994	2718	6040	769
MIR396s	UUCCACAGCUUUCUUGAACGU	144	113	119	208	1313	1534	1285	1628	478	598	524	700	441	896	513	508	228	393	464	632	5509	702
MIR396h	UUCAAUAAAGCUGUGGGAAG	308	242	172	300	1179	1378	831	1053	537	672	430	575	145	295	185	183	618	1065	785	1070	5190	661
MIR319d	UUGGACUGAAGGGAGCUCCCU	2329	1834	1029	1795	113	132	54	68	402	503	438	585	143	290	394	390	7	12	13	18	4922	627
MIR156t	UGACAGAAGAGAGUGAGCAUA	201	158	90	157	191	223	265	336	1482	1855	890	1190	152	309	583	577	220	379	306	417	4380	558
MIR167d	UGAAGCUGCCAGCAUGAUCUGG	44	35	12	21	84	98	190	241	988	1237	864	1155	275	559	231	229	634	1093	1001	1364	4323	551
MIR167e	UGAAGCUGCCAGCAUGAUCUGA	28	22	10	17	70	82	158	200	984	1232	860	1150	271	550	231	229	609	1050	930	1268	4151	529
MIR167h	UGAAGCUGCCAGCAUGAUCUGC	25	20	10	17	67	78	152	193	984	1232	858	1147	271	550	227	225	600	1034	905	1233	4099	522
MIR167i	UGAAGCUGCCAGCAUGAUCUG	25	20	10	17	67	78	151	191	984	1232	858	1147	271	550	227	225	596	1027	903	1231	4092	521
MIR166m	CUCGGACCAGGCUUCAUUCCC	389	306	179	312	112	131	177	224	381	477	436	583	144	293	255	253	826	1424	1131	1541	4030	513
MIR166g	UCGGACCAGGCUUCAUUCCUC	384	302	189	330	114	133	162	205	360	451	407	544	152	309	252	250	725	1250	1261	1719	4006	510
MIR166s	UCGGACCAGGCUUCAUUCCC	388	305	178	311	110	129	174	220	373	467	426	569	139	282	248	246	826	1424	1130	1540	3992	508
MIR167k	UGAAGCUGCCAGCAUGAUCU	20	16	8	14	53	62	121	153	969	1213	845	1130	265	538	214	212	549	946	854	1164	3898	496
MIR166p	UCGGACCAGGCUUCAUUCCUU	365	287	182	317	103	120	149	189	338	423	387	517	134	272	234	232	668	1151	1108	1510	3668	467
MIR166t	UCGGACCAGGCUUCAUUCCUA	350	276	177	309	101	118	137	174	322	403	376	503	130	264	233	231	651	1122	1068	1456	3545	452
MIR166u	UCGGACCAGGCUUCAUUCCU	347	273	177	309	100	117	135	171	320	401	372	497	129	262	231	229	646	1113	1054	1437	3511	447
MIR162f	UCGAUAAACCUCUGCAUCCA	242	191	114	199	855	999	777	984	157	197	162	217	168	341	198	196	176	303	307	418	3156	402
MIR162g	UCGAUAAACCUCUGCAUCCGG	239	188	107	187	862	1007	778	986	152	190	153	205	154	313	195	193	175	302	306	417	3121	398
MIR1511a	ACCUAGCUCUGAUACCAUGAA	22	17	21	37	536	626	747	946	427	534	440	588	199	404	301	298	93	160	309	421	3095	394
MIR159k	CUUGGAUUGAAGGGAGCUCU	329	259	121	211	352	411	300	380	262	328	183	245	88	179	100	99	235	405	669	912	2639	336
MIR164e	UGGAGAAGCAGGGCACGUGCAA	329	259	87	152	315	368	82	104	319	399	251	336	321	652	124	123	78	134	693	945	2599	331
MIR164f	UGGAGAAGCAGGGCACGUGCA	329	259	87	152	314	367	82	104	319	399	250	334	321	652	124	123	78	134	692	943	2596	331
MIR156x	UUGACAGAAGAUAGAGAGC	4	3	3	5	130	152	59	75	1010	1264	758	1013	198	402	259	256	56	97	63	86	2540	324
MIR319f	CUUGGACUGAAGGGAGCUCCC	828	652	405	706	86	101	52	66	315	394	345	461	115	234	356	353	7	12	14	19	2523	321
MIR156v	CUGACAGAAGAGAGUGAGCA	106	83	54	94	131	153	244	309	801	1003	511	683	70	142	247	245	151	260	172	234	2487	317
MIR319e	UUGGACUGAAGGGAGCUCCCA	816	642	423	738	83	97	46	58	308	386	323	432	107	217	333	330	5	9	10	14	2454	313
MIR395h	CUGAAGUGUUUGGGGGAACUCC	3	2	2	3	592	692	82	104	326	408	171	229	378	768	85	84	78	134	460	627	2177	277
MIR319g	UUGGACUGAAGGGAGCUCCC	662	521	338	590	81	95	46	58	286	358	302	404	100	203	317	314	3	5	10	14	2145	273
MIR395g	CUGAAGUGUUUGGGGGAACUC	3	2	2	3	582	680	78	99	326	408	168	225	369	750	83	82	77	133	455	620	2143	273
MIR399b	UGCCAAAGGAGAGUUGCCCUA	6	5	6	10	1597	1866	1	1	3	4	3	4	6	12	8	8	25	43	442	602	2097	267
MIR390a	AAGCUCAGGAGGGAUAGCGCC	35	28	6	10	138	161	192	243	454	568	434	580	70	142	729	722	8	14	9	12	2075	264
MIR827a	UUAGAUGACCAUCAACGAACA	0	0	0	0	199	233	39	49	135	169	113	151	40	81	97	96	164	283	1236	1685	2023	258
MIR319h	CUUGGACUGAAGGGAGCUCCU	634	499	282	492	80	93	58	73	267	334	260	348	85	173	292	289	15	26	14	19	1987	253
MIR6478a	CCGACCUUAGCUCAGUUGGUG	461	363	138	241	133	155	75	95	422	528	208	278	109	221	139	138	52	90	123	168	1860	237
MIR319k	UUUGGACUGAAGGGAGCUCCU	525	413	235	410	90	105	62	79	256	320	236	315	88	179	261	258	21	36	40	55	1814	231
MIR319i	UUGGACUGAAGGGAGCUCCUUC	521	410	235	410	82	96	67	85	251	314	227	303	79	160	262	259	16	28	17	23	1757	224
MIR319j	UUGGACUGAAGGGAGCUCCUU	520	409	233	406	82	96	67	85	251	314	227	303	79	160	262	259	16	28	17	23	1754	223
MIR408g	AUGCACUGCCUCUUCCCUGGC	290	228	80	140	21	25	50	63	105	131	165	221	268	544	392	388	146	252	216	294	1733	221
MIR319l	UUGGACUGAAGGGAGCUCCU	509	401	227	396	74	86	47	60	244	305	223	298	78	158	253	251	13	22	10	14	1678	214
MIR395a	CUGAAGUGUUUGGGGGGACCC	0	0	1	2	92	108	36	46	263	329	286	382	753	1530	95	94	5	9	22	30	1553	198
MIR166h	UCUCGGACCAGGCUUCAUUCC	263	207	131	229	44	51	72	91	180	225	250	334	68	138	147	146	152	262	231	315	1538	196
MIR166v	UCGGACCAGGCUUCAUUCC	263	207	131	229	44	51	72	91	175	219	244	326	64	130	143	142	152	262	231	315	1519	193
MIR403a-3p	UUAGAUUCACGCACAAACUCG	304	239	139	242	80	93	151	191	66	83	70	94	31	63	41	41	455	784	176	240	1513	193
MIR159s	UUUGGACUGAAGGGAGCUCUA	203	160	83	145	279	326	172	218	161	202	137	183	70	142	87	86	85	147	196	267	1473	188
MIR398a-3p	UGUGUUCUCAGGUCACCCCUU	69	54	13	23	69	81	0	0	4	5	2	3	2	4	9	9	1087	1874	101	138	1356	173
MIR156a	GCUCUCUAUGCUUCUGUCAUCA	15	12	1	2	78	91	34	43	311	389	490	655	191	388	216	214	7	12	12	16	1355	173
MIR7125a	CGAACUUAUUGCAACUAGCUU	24	19	14	24	483	564	214	271	103	129	116	155	20	41	133	132	150	259	77	105	1334	170
MIR157a	GCUCUCUAUGCUUCUGUCAUC	15	12	1	2	71	83	32	41	286	358	474	634	181	368	207	205	7	12	12	16	1286	164
MIR168c	UCGCUUGGUGCAGGUCGGGAC	36	28	16	28	330	386	127	161	138	173	136	182	49	100	69	68	99	171	152	207	1152	147
MIR168e	UCGCUUGGUGCAGGUCGGGA	36	28	16	28	324	379	121	153	137	171	125	167	46	93	68	67	96	165	150	204	1119	143
MIR394a	UUGGCAUUCUGUCCACCUCCAU	247	194	63	110	102	119	162	205	67	84	85	114	128	260	46	46	73	126	128	174	1101	140
MIR394b	UUGGCAUUCUGUCCACCUCC	247	194	63	110	102	119	162	205	67	84	85	114	128	260	46	46	72	124	127	173	1099	140
MIR166y	UCGGACCAGGCUUCAUUCUC	160	126	87	152	45	53	41	52	114	143	137	183	41	83	83	82	130	224	217	296	1055	134
MIR166z	UCGGACCAGGCUUCAUCCCCC	68	54	36	63	38	44	53	67	73	91	81	108	45	91	56	55	154	265	319	435	923	118
MIR156k	UGACAGAAGAGAGUGAGUAC	17	13	11	19	39	46	78	99	337	422	197	263	25	51	64	63	59	102	73	99	900	115
MIR172a	UGAGAAUCUUGAUGAUGCUGCAU	10	8	0	0	13	15	15	19	18	23	25	33	12	24	5	5	109	188	608	829	815	104
MIR172-3p	AGAAUCUUGAUGAUGCUGCAU	9	7	0	0	13	15	15	19	18	23	25	33	12	24	4	4	108	186	608	829	812	103
MIR399m	UGCCAAAGGAGAGUUGCCCUU	1	1	1	2	579	677	0	0	1	1	1	1	0	0	3	3	16	28	185	252	787	100
MIR159q	AUUGGAUUGAAGGGAGCUCCA	103	81	58	101	58	68	55	70	58	73	36	48	10	20	25	25	59	102	176	240	638	81
MIR164h	UGGAGAAGCAGGGCACGUGCG	91	72	21	37	61	71	19	24	87	109	62	83	58	118	43	43	19	33	149	203	610	78
MIR164g	UGGAGAAGCAGGGCACGUGCU	89	70	18	31	50	58	17	22	88	110	63	84	63	128	43	43	20	34	151	206	602	77
MIR159o	AUUGGAUUGAAGGGAGCUCCU	107	84	60	105	54	63	50	63	52	65	36	48	9	18	23	23	51	88	157	214	599	76
MIR159n	CUUGGAUUGAAGGGAGCUCCC	68	54	28	49	60	70	64	81	68	85	48	64	12	24	24	24	50	86	167	228	589	75
MIR159m	CUUGGAUUGAAGGGAGCUCCU	63	50	27	47	60	70	64	81	68	85	51	68	12	24	24	24	50	86	169	230	588	75
MIR397c	AUUGAGUGCAGCGUUGAUGAA	17	13	6	10	15	18	14	18	183	229	172	230	40	81	54	53	63	109	23	31	587	75
MIR159p	AUUGGAUUGAAGGGAGCUCCG	97	76	57	99	55	64	51	65	52	65	35	47	9	18	23	23	51	88	153	209	583	74
MIR159l	CUUGGAUUGAAGGGAGCUCC	63	50	27	47	60	70	64	81	68	85	48	64	12	24	24	24	50	86	167	228	583	74
MIR164i	UGGAGAAGCAGGGCACGUGC	82	65	18	31	46	54	15	19	81	101	58	78	52	106	41	41	16	28	123	168	532	68
MIR408d	UGCACUGCCUCUUCCCUGGCUG	155	122	33	58	9	11	8	10	21	26	22	29	45	91	83	82	47	81	57	78	480	61
miR408-3p	UGCACUGCCUCUUCCCUGGCU	155	122	33	58	9	11	8	10	21	26	22	29	45	91	82	81	47	81	56	76	478	61
MIR159r	UUGGAUUGAAGGGAGCUCCA	45	35	18	31	49	57	48	61	48	60	32	43	7	14	20	20	50	86	156	213	473	60
MIR398b	GGUGUUCUCAGGUCGCCCCUG	245	193	9	16	3	4	7	9	37	46	34	45	7	14	77	76	10	17	9	12	438	56
MIR168f	UCGCUUGGUGCAGGUCGGG	14	11	9	16	138	161	36	46	58	73	58	78	12	24	21	21	37	64	50	68	433	55
MIR166k	GGAAUGUUGUCUGGCUCGGGG	12	9	8	14	22	26	39	49	62	78	29	39	20	41	48	48	62	107	114	155	416	53
MIR319p	UUUUGGACUGAAGGGAGCUCC	64	50	25	44	56	65	47	60	53	66	54	72	36	73	42	42	9	16	28	38	414	53
MIR171j	UUGAGCCGUGCCAAUAUCACA	0	0	0	0	168	196	61	77	35	44	45	60	20	41	23	23	12	21	42	57	406	52
MIR319n	AUUGGACUGAAGGGAGCUCC	56	44	19	33	50	58	37	47	67	84	72	96	37	75	59	58	2	3	1	1	400	51
MIR156l	CUGACAGAAGAUAGAGAGCAC	2	2	0	0	4	5	6	8	125	156	112	150	22	45	103	102	2	3	5	7	381	49
MIR319m	CUUGGACUGAAGGGAGCUCC	80	63	29	51	42	49	40	51	47	59	55	74	34	69	42	42	3	5	1	1	373	48
MIR156n	UGACAGAAGAUAGAGAGCAC	2	2	0	0	4	5	6	8	119	149	106	142	19	39	102	101	2	3	4	5	364	46
MIR156u	CUGACAGAAGAUAGAGAGCAU	0	0	0	0	4	5	5	6	128	160	99	132	16	33	101	100	2	3	6	8	361	46
MIR827b	UUAGAUGACCAUCAACAAACA	22	17	1	2	10	12	26	33	64	80	51	68	6	12	35	35	76	131	55	75	346	44
MIR408f	CUGCACUGCCUCUUCCCUGGC	104	82	27	47	9	11	8	10	15	19	17	23	34	69	57	56	28	48	31	42	330	42
MIR858a	UUCGUUGUCUGUUCGACCUUG	141	111	31	54	1	1	2	3	3	4	12	16	30	61	4	4	33	57	72	98	329	42
MIR408h	UGCACUGCCUCUUCCCUGGC	102	80	27	47	9	11	8	10	15	19	17	23	33	67	57	56	28	48	31	42	327	42
MIR156aa	UGCUCACUCUCUAUCUGUCACC	41	32	4	7	0	0	1	1	58	73	84	112	34	69	100	99	1	2	4	5	327	42
MIR160c	UGCCUGGCUCCCUGUAUGCCA	124	98	13	23	10	12	7	9	36	45	41	55	28	57	38	38	11	19	8	11	316	40
MIR160b	UGCCUGGCUCCCUGUAUGCCAUC	124	98	13	23	10	12	7	9	36	45	41	55	28	57	38	38	11	19	8	11	316	40
MIR160a	UGCCUGGCUCCCUGUAUGCCAUU	124	98	13	23	10	12	7	9	36	45	41	55	28	57	38	38	11	19	8	11	316	40
MIR396i	UUCCACGGCUUUCUUGAACUU	1	1	2	3	82	96	61	77	34	43	46	61	26	53	31	31	15	26	17	23	315	40
MIR166w	UCUCGGACCAGGCUUCAUUC	34	27	18	31	11	13	11	14	42	53	46	61	10	20	16	16	46	79	71	97	305	39
MIR156ab	GCUCACUCUCUAUCUGUCACC	38	30	3	5	0	0	1	1	58	73	75	100	31	63	95	94	0	0	2	3	303	39
MIR858b	CUCGUUGUCUGUUCGACCUUG	18	14	7	12	47	55	63	80	28	35	50	67	40	81	31	31	2	3	16	22	302	38
MIR319o	UUGGACUGAAGGGAGCUCC	48	38	17	30	40	47	34	43	43	54	44	59	30	61	35	35	2	3	1	1	294	37
MIR398c	UGUGUUCUCAGGUCACCCCUC	18	14	2	3	8	9	0	0	3	4	2	3	2	4	0	0	223	384	27	37	285	36
MIR164k	UGGAGAAGCAGGGCACGUGUG	43	34	7	12	19	22	10	13	36	45	30	40	38	77	15	15	8	14	75	102	281	36
MIR171e	UGAUUGAGCCGUGCCAAUAUC	2	2	0	0	92	108	59	75	25	31	36	48	9	18	27	27	1	2	12	16	263	33
MIR530a	UCUGCAUUUGCACCUGCACCU	0	0	0	0	5	6	0	0	0	0	1	1	0	0	3	3	23	40	229	312	261	33
MIR858c	UUUCGUUGUCUGUUCGACCUU	40	31	21	37	0	0	0	0	5	6	4	5	16	33	2	2	33	57	125	170	246	31
MIR162d	UGGAGGCAGCGGUUCAUCGAUC	14	11	4	7	93	109	44	56	19	24	9	12	4	8	9	9	15	26	33	45	244	31
MIR396a	GCUCAAGAAAGCUGUGGGAAA	2	2	1	2	79	92	18	23	56	70	45	60	7	14	14	14	7	12	8	11	237	30
MIR2109b	UGCGAGUGUCUUCGCCUCUG	43	34	11	19	9	11	50	63	31	39	26	35	11	22	24	24	11	19	19	26	235	30
MIR399l	UGCCAAAGGAGAAUUGCCCUG	2	2	0	0	106	124	0	0	2	3	0	0	5	10	16	16	5	9	77	105	213	27
MIR171g	UUGAGCCGUGCCAAUAUCACG	1	1	0	0	51	60	39	49	17	21	23	31	36	73	13	13	0	0	14	19	194	25
MIR166ab	UUGGACCAGGCUUCAUUCCCC	19	15	5	9	10	12	16	20	21	26	18	24	6	12	14	14	22	38	60	82	191	24
MIR398j	UGUGUUCUCAGGUCGCCCCCG	36	28	8	14	3	4	2	3	27	34	27	36	4	8	75	74	2	3	5	7	189	24
MIR166aa	CGGACCAGGCUUCAUUCCCC	18	14	3	5	20	23	24	30	27	34	32	43	9	18	15	15	8	14	28	38	184	23
MIR160d	GCGUAUGAGGAGCCAUGCAUA	15	12	2	3	3	4	3	4	49	61	46	61	10	20	31	31	5	9	7	10	171	22
MIR162-5p	GGAGGCAGCGGUUCAUCGAUC	9	7	4	7	65	76	32	41	13	16	6	8	2	4	6	6	9	16	23	31	169	22
MIR396b	GCUCAAGAAAGCUGUGGGAGA	2	2	0	0	46	54	9	11	42	53	43	57	2	4	3	3	2	3	4	5	153	19
MIR858d	UUCGUUGUCUGUUCGACCUGA	103	81	19	33	0	0	0	0	1	1	0	0	6	12	4	4	10	17	10	14	153	19
MIR403b	UUAGAUUCACGCACAAACUUG	46	36	9	16	5	6	9	11	9	11	13	17	7	14	8	8	28	48	18	25	152	19
MIR396e	AAGCUCAAGAAAGCUGUGGGA	2	2	0	0	43	50	9	11	42	53	41	55	2	4	3	3	2	3	4	5	148	19
MIR3630a	UGUGGGAAUCUCUCUGAUGCUU	26	20	11	19	4	5	9	11	18	23	13	17	12	24	34	34	5	9	12	16	144	18
MIR172j	GGAAUCUUGAUGAUGCUGCAGCAG	12	9	5	9	1	1	3	4	37	46	42	56	12	24	17	17	0	0	7	10	136	17
MIR827c	UUAGAUGACCAUCAACAAACU	7	6	1	2	9	11	5	6	24	30	19	25	1	2	45	45	14	24	11	15	136	17
MIR172l	GGAAUCUUGAUGAUGCUGCAG	12	9	5	9	1	1	3	4	37	46	41	55	12	24	17	17	0	0	7	10	135	17
MIR172k	UGGAAUCUUGAUGAUGCUGCAG	12	9	5	9	1	1	3	4	37	46	41	55	12	24	17	17	0	0	7	10	135	17
MIR160e	UGCCUGGCUCCCUGUAUGCCG	42	33	8	14	6	7	3	4	12	15	20	27	11	22	18	18	7	12	5	7	132	17
MIR160f	UGCCUGGCUCCCUGUAUGCC	42	33	7	12	5	6	3	4	12	15	20	27	9	18	16	16	7	12	5	7	126	16
MIR159a	UUUGGAUUGAAAGGAGCUCUU	20	16	7	12	19	22	21	27	7	9	14	19	6	12	5	5	8	14	18	25	125	16
MIR396t	UCCACAGCUUUCUUGAACUG	4	3	0	0	56	65	22	28	7	9	8	11	6	12	15	15	2	3	2	3	122	16
MIR894a	CGUUUCACGUCGGGUUCACC	13	10	12	21	13	15	19	24	6	8	7	9	4	8	8	8	15	26	21	29	118	15
MIR8175a	GAUCCCCGGCAACGGCGCCA	74	58	6	10	1	1	3	4	3	4	7	9	1	2	9	9	4	7	0	0	108	14
MIR162a	UCGAUAAGCCUCUGCAUCCAG	6	5	6	10	37	43	19	24	6	8	5	7	8	16	9	9	2	3	8	11	106	14
MIR397g	UCAUUGAGUGCAGCGUUGAUGU	13	10	1	2	2	2	3	4	34	43	31	41	4	8	8	8	4	7	2	3	102	13
MIR397k	UCAUUGAGUGCAGCGUUGAUG	13	10	1	2	2	2	3	4	34	43	31	41	4	8	6	6	4	7	1	1	99	13
MIR171d	UUGAGCCGCGUCAAUAUCUCC	68	54	1	2	7	8	0	0	1	1	2	3	0	0	0	0	4	7	16	22	99	13
MIR166ad	UCGAACCAGGCUUCAUUCCCC	9	7	6	10	9	11	2	3	8	10	15	20	8	16	3	3	7	12	29	40	96	12
MIR171o	UUGAGCCGCGUCAAUAUCUCU	47	37	7	12	17	20	0	0	0	0	0	0	6	12	3	3	2	3	12	16	94	12
MIR159t	UUUGGUUUGAAGGGAGCUCUA	8	6	3	5	15	18	11	14	12	15	8	11	5	10	5	5	7	12	20	27	94	12
MIR398d	UUGUGUUCUCAGGUCACCCCU	4	3	1	2	4	5	0	0	3	4	2	3	2	4	0	0	65	112	12	16	93	12
MIR397l	AUUGAGUGCAGCGUUGAUGAC	7	6	1	2	5	6	1	1	31	39	28	37	1	2	6	6	7	12	5	7	92	12
MIR164j	UGGAGAAGCAGGGCACGUGAA	17	13	4	7	2	2	2	3	10	13	9	12	12	24	3	3	2	3	30	41	91	12
MIR397f	AUUGAGUGCAGCGUUGAUGA	7	6	1	2	4	5	1	1	30	38	28	37	1	2	6	6	7	12	5	7	90	11
MIR397e	UAUUGAGUGCAGCGUUGAUGA	7	6	1	2	4	5	1	1	30	38	28	37	1	2	6	6	7	12	5	7	90	11
MIR164l	UGGAGAAGCAGGGCACGUGAG	17	13	4	7	2	2	2	3	10	13	9	12	12	24	3	3	2	3	27	37	88	11
MIR166a	GGAAUGUUGUCUGGCACGAGG	8	6	5	9	3	4	7	9	12	15	9	12	5	10	18	18	5	9	10	14	82	10
MIR396f	UUCCACGGCUUUCUUGAACUG	8	6	1	2	17	20	13	16	6	8	8	11	4	8	6	6	6	10	9	12	78	10
MIR398e	UGUGUUCCCAGGUCGCCCCUG	23	18	2	3	0	0	2	3	7	9	14	19	4	8	19	19	2	3	3	4	76	10
MIR398f	UAUGUUCUCAGGUCGCCCCUG	55	43	0	0	0	0	1	1	2	3	5	7	0	0	6	6	0	0	1	1	70	9
MIR171m	CGAUGUUGGUGAGGUUCAAUC	34	27	21	37	8	9	1	1	3	4	1	1	0	0	0	0	0	0	1	1	69	9
MIR398g	UGUGUUCUCAGGUCACCCCUG	5	4	1	2	4	5	0	0	10	13	5	7	2	4	6	6	29	50	7	10	69	9
MIR395k	UUGAAGUGUUUGGGGGAACUC	0	0	0	0	10	12	4	5	16	20	6	8	24	49	4	4	1	2	3	4	68	9
MIR171i	UUGAGCCGUGCCAAUAUCACU	0	0	0	0	27	32	13	16	7	9	7	9	3	6	4	4	0	0	7	10	68	9
MIR477a	CUCUCCCUCAAGGGCUUCUCU	7	6	6	10	19	22	5	6	6	8	8	11	2	4	5	5	3	5	5	7	66	8
MIR395i	AUGAAGUGUUUGGGGGAACUC	0	0	0	0	8	9	4	5	16	20	6	8	23	47	4	4	1	2	3	4	65	8
MIR395j	GUGAAGUGUUUGGGGGAACUC	0	0	0	0	8	9	4	5	16	20	6	8	23	47	4	4	1	2	3	4	65	8
MIR395l	UGAAGUGUUUGGGGGAACUC	0	0	0	0	8	9	4	5	16	20	6	8	23	47	4	4	1	2	3	4	65	8
MIR171f	UUGAGCCGCGCCAAUAUCACU	50	39	10	17	2	2	1	1	0	0	0	0	1	2	0	0	0	0	1	1	65	8
MIR171h	UUGAGCCGUGCCAAUAUCAC	0	0	0	0	25	29	13	16	7	9	7	9	2	4	4	4	0	0	7	10	65	8
MIR162b	UUGAUAAACCUCUGCAUCCAG	3	2	0	0	35	41	11	14	2	3	2	3	3	6	3	3	1	2	5	7	65	8
MIR396c	CUCAAGAAAGCUGUGGGAGA	2	2	0	0	26	30	3	4	8	10	19	25	1	2	1	1	0	0	2	3	62	8
MIR397j	CCAUUGAGUGCAGCGUUGAUG	2	2	1	2	2	2	0	0	20	25	21	28	1	2	3	3	4	7	1	1	55	7
MIR165a	UCGGACCAGGCUUCAUCCCC	4	3	5	9	1	1	0	0	3	4	6	8	4	8	4	4	7	12	21	29	55	7
MIR397h	AUUGAGUGCAGCGUUGAUGU	2	2	1	2	2	2	0	0	19	24	20	27	1	2	3	3	4	7	2	3	54	7
MIR156ac	CGACAGAAGAGAGUGAGCAC	27	21	4	7	1	1	1	1	7	9	5	7	2	4	5	5	1	2	1	1	54	7
MIR397i	UUAUUGAGUGCAGCGUUGAUG	2	2	1	2	2	2	0	0	20	25	20	27	1	2	3	3	4	7	1	1	54	7
MIR858e	UCUCGUUGUCUGUUCGACCUU	4	3	1	2	8	9	10	13	8	10	7	9	4	8	3	3	0	0	7	10	52	7
MIR171l	UGAUUGAGCCGUGCCAAUAUU	0	0	0	0	14	16	14	18	6	8	6	8	2	4	4	4	0	0	5	7	51	6
MIR6300a	GUCGUUGUAGUAUAGUGG	12	9	1	2	2	2	5	6	7	9	10	13	3	6	3	3	2	3	5	7	50	6
MIR172f	GGAAUCUUGAUGAUGCUGCAU	8	6	4	7	0	0	1	1	12	15	5	7	0	0	4	4	1	2	13	18	48	6
MIR156y	CGACAGAAGAGAGUGAGCAUA	24	19	4	7	1	1	1	1	4	5	5	7	1	2	3	3	0	0	2	3	45	6
MIR319q	UGGACUGAAGGGAGCUCCUUC	14	11	4	7	4	5	1	1	5	6	9	12	1	2	4	4	1	2	1	1	44	6
MIR390b	GAGCUCAGGAGGGAUAGCGCC	3	2	1	2	2	2	6	8	19	24	7	9	1	2	4	4	0	0	0	0	43	5
MIR827e	UUAGAUGACCAUCAACAAACG	1	1	0	0	1	1	6	8	10	13	3	4	1	2	5	5	6	10	9	12	42	5
MIR166ae	UCCGGACCAGGCUUCAUUCCC	4	3	2	3	4	5	1	1	4	5	10	13	2	4	3	3	3	5	8	11	41	5
MIR166ac	GGACCAGGCUUCAUUCCCC	8	6	1	2	2	2	3	4	8	10	0	0	0	0	1	1	2	3	14	19	39	5
MIR399c	CGCCAAAGGAGAGUUGCCCUG	0	0	0	0	30	35	0	0	0	0	0	0	0	0	0	0	2	3	5	7	37	5
MIR398h	UGUGUUCUCAGGUCACCCCU	3	2	1	2	3	4	0	0	3	4	2	3	2	4	0	0	18	31	3	4	35	4
MIR172c	AGAAUCUUGAUGAUGCUGCAG	1	1	0	0	2	2	0	0	0	0	0	0	2	4	0	0	4	7	25	34	34	4
MIR390c	AGCUCAGGAGGGAUAGCGCC	3	2	1	2	1	1	6	8	16	20	2	3	1	2	4	4	0	0	0	0	34	4
MIR393b	AUCAUGCUAUCCCUUUGGAUU	0	0	0	0	7	8	4	5	4	5	6	8	0	0	8	8	2	3	2	3	33	4
MIR159b	GAGCUCCUUGAAGUCCAAUU	8	6	1	2	1	1	2	3	2	3	4	5	4	8	6	6	2	3	3	4	33	4
MIR159c	GAGCUCCUUGAAGUCCAAUUG	8	6	1	2	1	1	2	3	2	3	4	5	4	8	6	6	2	3	3	4	33	4
MIR172o	GGAAUCUUGAUGAUGCUGCA	4	3	3	5	0	0	1	1	11	14	5	7	0	0	3	3	0	0	4	5	31	4
MIR172m	GGGAAUCUUGAUGAUGCUGCA	4	3	3	5	0	0	1	1	11	14	5	7	0	0	3	3	0	0	4	5	31	4
MIR171n	UGAUUGAGCCGUGCCAAUAU	0	0	0	0	7	8	10	13	5	6	2	3	1	2	2	2	0	0	3	4	30	4
MIR5139a	AAACCUGGCUCUGAUACCA	2	2	2	3	2	2	3	4	4	5	1	1	2	4	8	8	3	5	2	3	29	4
MIR395b	CUGAAGUGUUUGGGGGGACUC	0	0	0	0	4	5	0	0	5	6	3	4	9	18	7	7	1	2	0	0	29	4
MIR8155a	UAACCUGGCUCUGAUACCA	2	2	1	2	2	2	3	4	4	5	1	1	2	4	9	9	3	5	2	3	29	4
MIR156w	UUGACAGAAGAUGGAGAGCAC	0	0	0	0	0	0	0	0	9	11	13	17	0	0	6	6	1	2	0	0	29	4
MIR477b	CCUCUCCCUCAAGGGCUUCUC	7	6	6	10	3	4	1	1	0	0	4	5	0	0	3	3	1	2	3	4	28	4
MIR477c	CUCUCCCUCAAGGGCUUCUC	7	6	6	10	3	4	1	1	0	0	4	5	0	0	3	3	1	2	3	4	28	4
MIR477d	UCUCUCCCUCAAGGGCUUCUC	7	6	6	10	3	4	1	1	0	0	4	5	0	0	3	3	1	2	3	4	28	4
MIR171p	UUGAGCCGCGUCAAUAUCUCA	19	15	0	0	2	2	0	0	0	0	1	1	1	2	1	1	2	3	2	3	28	4
MIR395c	AUGAAGUGUUUGGGGGAACUU	0	0	0	0	3	4	4	5	7	9	1	1	9	18	2	2	0	0	1	1	27	3
MIR395d	UGAAGUGUUUGGGGGAACUUU	0	0	0	0	3	4	4	5	7	9	1	1	9	18	2	2	0	0	1	1	27	3
MIR168a	UCGCUUGGUGCAGGUCGAGAA	0	0	1	2	12	14	4	5	2	3	1	1	3	6	1	1	2	3	0	0	26	3
MIR393d	UCCAAAGGGAUCGCAUUGAUCU	0	0	0	0	2	2	2	3	6	8	3	4	2	4	3	3	4	7	3	4	25	3
MIR156r	UUGACAGAAGAUAGAGGGCAC	0	0	0	0	0	0	2	3	15	19	5	7	0	0	2	2	1	2	0	0	25	3
MIR171a	UAAUUGAGCCGUGCCAAUAUC	0	0	0	0	10	12	5	6	0	0	2	3	1	2	1	1	0	0	4	5	23	3
MIR164a	UGGAGAAGCAGGGCACAUGCU	7	6	0	0	2	2	1	1	2	3	1	1	4	8	0	0	1	2	5	7	23	3
MIR390d	AAGCUCAGGAGGGAUAGCGUC	1	1	0	0	1	1	2	3	5	6	6	8	1	2	5	5	0	0	1	1	22	3
MIR393c	UCCAAAGGGAUCGCAUUGAUCC	0	0	0	0	0	0	4	5	5	6	4	5	1	2	2	2	4	7	2	3	22	3
MIR156h	UGACAGAAGAGGGUGAGCAC	2	2	0	0	0	0	2	3	11	14	2	3	1	2	3	3	0	0	1	1	22	3
MIR399d	UGCCAAAGGAGAGCUGCCCUG	1	1	0	0	16	19	0	0	0	0	0	0	0	0	0	0	1	2	4	5	22	3
MIR156s	UGACAGAGGAGAGUGAGCAC	1	1	0	0	1	1	1	1	6	8	6	8	0	0	4	4	0	0	2	3	21	3
MIR393e	UUCCAAAGGGAUCGCAUUGAUC	0	0	0	0	0	0	0	0	8	10	4	5	1	2	2	2	4	7	2	3	21	3
MIR172d	AGAAUCUUGAUGAUGCUGCA	1	1	0	0	0	0	0	0	0	0	0	0	2	4	0	0	3	5	14	19	20	3
MIR172g	UGAAUCUUGAUGAUGCUGCAU	1	1	0	0	0	0	1	1	0	0	0	0	0	0	0	0	2	3	16	22	20	3
MIR396j	UUCCACGGCUUUCUUGAACC	1	1	0	0	6	7	4	5	1	1	2	3	0	0	1	1	2	3	3	4	20	3
MIR171b	AGAUAUUGGUGCGGUUCAAUC	0	0	0	0	11	13	4	5	2	3	1	1	0	0	0	0	1	2	0	0	19	2
MIR399e	UGCCAAAGGAGAUUUGCCCAG	0	0	0	0	7	8	0	0	0	0	0	0	0	0	0	0	1	2	10	14	18	2
MIR172h	AGAAUCUUGAUGAUGCUGCGU	0	0	0	0	0	0	0	0	0	0	0	0	1	2	0	0	3	5	13	18	17	2
MIR393g	AUCCAAAGGGAUCGCAUUGAUC	0	0	0	0	1	1	0	0	5	6	3	4	0	0	2	2	4	7	2	3	17	2
MIR395e	CUGAAGUGUUUGGGGGGACUU	0	0	0	0	1	1	0	0	2	3	2	3	2	4	8	8	1	2	1	1	17	2
MIR397a	UCAUUGAGUGCAGCGUUGACG	6	5	0	0	0	0	0	0	4	5	4	5	0	0	3	3	0	0	0	0	17	2
MIR393h	UUCCAAAGGGAUCGCAUUGAU	0	0	0	0	0	0	0	0	7	9	4	5	0	0	1	1	3	5	2	3	17	2
MIR159d	UUUGGAGUGAAGGGAGCUCUG	4	3	0	0	2	2	0	0	4	5	1	1	0	0	3	3	2	3	1	1	17	2
MIR393f	UCCAAAGGGAUCGCAUUGAUC	0	0	0	0	0	0	0	0	5	6	3	4	0	0	2	2	4	7	2	3	16	2
MIR399k	UGCCAAAGGAGAUUUGCCCGG	0	0	0	0	9	11	0	0	0	0	0	0	0	0	0	0	0	0	7	10	16	2
MIR362a	UGUCGCAGGAGAGAUGGCGCUA	1	1	0	0	2	2	2	3	0	0	2	3	0	0	1	1	3	5	5	7	16	2
MIR827d	UUAGAUGACCAUCAACGAAAA	0	0	0	0	2	2	1	1	3	4	0	0	0	0	0	0	0	0	10	14	16	2
MIR1511b	ACCUGGCUCUGAUACCAUAAC	1	1	0	0	1	1	6	8	2	3	2	3	0	0	2	2	0	0	0	0	14	2
MIR169a	AAGCCAAGGAUGAAUUGCCGG	0	0	0	0	0	0	0	0	2	3	3	4	8	16	0	0	0	0	0	0	13	2
MIR172i	AGAAUCUUGAUGAUGCUGC	0	0	0	0	0	0	0	0	0	0	0	0	1	2	0	0	2	3	10	14	13	2
MIR156z	UGACAGAAGAGAGCGAGCAC	0	0	0	0	1	1	0	0	2	3	5	7	1	2	1	1	1	2	2	3	13	2
MIR5072a	CGAUUCCCCAGCGGAGUCGCCA	6	5	3	5	0	0	2	3	0	0	0	0	0	0	1	1	0	0	0	0	12	2
MIR390f	AAGCUCAGGAGGGAUAGCACC	0	0	0	0	0	0	1	1	2	3	4	5	0	0	4	4	0	0	0	0	11	1
MIR166b	AGAAUGUCGUCUGGUUCGAGA	0	0	0	0	1	1	0	0	4	5	1	1	2	4	3	3	0	0	0	0	11	1
MIR5083a	AGACUACAAUUAUCUGAUCA	1	1	1	2	0	0	0	0	0	0	1	1	1	2	0	0	1	2	6	8	11	1
MIR393a	AUCAUGCGAUCCCUUCGGACG	0	0	0	0	0	0	0	0	1	1	5	7	4	8	1	1	0	0	0	0	11	1
MIR166c	GGAAUGUCGUCUGGUUCGAG	0	0	0	0	1	1	0	0	4	5	1	1	2	4	3	3	0	0	0	0	11	1
MIR396d	CACAGCUUUCUUGAACUUUCU	1	1	0	0	0	0	2	3	3	4	1	1	1	2	1	1	1	2	0	0	10	1
MIR168b	CCUGCCUUGCAUCAACUGAAU	0	0	0	0	2	2	1	1	1	1	2	3	3	6	1	1	0	0	0	0	10	1
MIR166d	GGAAUGUUGUUUGGCUCGAGG	0	0	0	0	1	1	0	0	2	3	0	0	1	2	3	3	2	3	1	1	10	1
MIR319b	UUGGACUGAAGGGUGCUCCCU	7	6	2	3	0	0	0	0	0	0	1	1	0	0	0	0	0	0	0	0	10	1
MIR166af	UCGGACCAGGCUCCAUUCCUU	0	0	0	0	0	0	1	1	2	3	2	3	0	0	1	1	1	2	2	3	9	1
MIR408c	UGCACUGCCUCUUCCCUGCC	3	2	0	0	0	0	0	0	1	1	2	3	1	2	0	0	2	3	0	0	9	1
MIR319a	UUGGACUGAAGGGUGCUCCC	6	5	2	3	0	0	0	0	0	0	1	1	0	0	0	0	0	0	0	0	9	1
MIR164b	CACGUGCUCCCCUUCUCCACC	2	2	0	0	0	0	0	0	1	1	2	3	1	2	1	1	0	0	1	1	8	1
MIR164c	CACGUGUUCUCCUUCUCCAAC	0	0	0	0	0	0	0	0	0	0	0	0	8	16	0	0	0	0	0	0	8	1
MIR408b	CAGGGACGAGGCAGAGCAUGG	0	0	0	0	0	0	0	0	0	0	0	0	0	0	1	1	0	0	7	10	8	1
MIR166i	GGAAUGUUGGCUGGCUCGAGG	1	1	0	0	0	0	1	1	0	0	1	1	0	0	1	1	4	7	0	0	8	1
MIR172n	UGAAUCUUGAUGAUGCUGCAC	1	1	0	0	0	0	0	0	0	0	0	0	0	0	0	0	0	0	7	10	8	1
MIR164d	UGGAGAAGCAGGGCACAUGCC	0	0	0	0	3	4	0	0	0	0	1	1	1	2	0	0	0	0	3	4	8	1
MIR482a	UUUCCAAUUCCACCCAUUCCUA	1	1	1	2	1	1	2	3	1	1	0	0	0	0	0	0	1	2	1	1	8	1
MIR4414a	AGCUGCUGACUCGUUGGUUCA	1	1	3	5	0	0	0	0	2	3	1	1	0	0	0	0	0	0	0	0	7	1
MIR172e	GUAGCAUCAUCAAGAUUCACA	2	2	0	0	3	4	0	0	0	0	1	1	0	0	0	0	1	2	0	0	7	1
MIR399h	UGCCAAAGGAGAUUUGCCCCG	0	0	0	0	3	4	0	0	0	0	0	0	0	0	0	0	0	0	4	5	7	1
MIR399i	UGCCAAAGGAGAUUUGCCCCU	0	0	0	0	4	5	0	0	0	0	0	0	0	0	0	0	0	0	3	4	7	1
MIR399j	UGCCAAAGGAGAUUUGCCCUG	0	0	0	0	4	5	0	0	0	0	0	0	0	0	0	0	0	0	3	4	7	1
MIR3630b	UUUGGGAAUCUCUCUGAUGCAC	2	2	2	3	0	0	0	0	0	0	0	0	2	4	1	1	0	0	0	0	7	1
MIR171c	AGAUAUUGGUGCGGUUCAAUU	0	0	0	0	0	0	1	1	2	3	1	1	0	0	2	2	0	0	0	0	6	1
MIR395f	CUGAAGUGUUUGGAGGAACUC	0	0	0	0	1	1	0	0	0	0	3	4	0	0	1	1	0	0	1	1	6	1
MIR5077a	GUUCGCGUCGGGUUCACCA	0	0	1	2	0	0	0	0	2	3	0	0	0	0	1	1	1	2	1	1	6	1
MIR390e	UAAAGCUCAGGAGGGAUAGCG	0	0	0	0	0	0	0	0	2	3	3	4	0	0	1	1	0	0	0	0	6	1
MIR167l	UAAAGCUGCCAGCAUGAUCUGG	0	0	0	0	0	0	0	0	2	3	1	1	1	2	0	0	1	2	1	1	6	1
MIR156o	UGACAGAAGAAAGUGAGCAC	1	1	0	0	1	1	1	1	1	1	1	1	0	0	0	0	1	2	0	0	6	1
MIR530c	UGCAUUUGCACCUGCACCUC	0	0	0	0	0	0	0	0	0	0	0	0	0	0	0	0	0	0	6	8	6	1
MIR171k	UUGAGCCGCGCCAAUAUCACA	6	5	0	0	0	0	0	0	0	0	0	0	0	0	0	0	0	0	0	0	6	1
MIR7782a	ACCUGCUCUGAUACCAUGUUGUGA	0	0	0	0	3	4	0	0	0	0	0	0	0	0	0	0	0	0	2	3	5	1
MIR477e	ACUCUCCCUCAAGGGCUUCCG	0	0	3	5	1	1	0	0	0	0	0	0	0	0	0	0	1	2	0	0	5	1
MIR477f	ACUCUCCCUCAAGGGCUUCUG	3	2	1	2	0	0	0	0	0	0	0	0	0	0	1	1	0	0	0	0	5	1
MIR6173a	AGCCGUAAACGAUGGAUACU	2	2	0	0	0	0	0	0	0	0	0	0	0	0	0	0	2	3	1	1	5	1
MIR4995a	AGGCAGUGGCUUGGUUAAGGG	2	2	0	0	0	0	0	0	0	0	0	0	0	0	0	0	1	2	2	3	5	1
MIR399f	CGCCAAAGGAGAAUUGCCCUG	0	0	0	0	3	4	0	0	0	0	0	0	0	0	0	0	0	0	2	3	5	1
MIR166e	GGGAUGUUGUCUGGCUCGACA	0	0	1	2	0	0	0	0	1	1	1	1	0	0	0	0	1	2	1	1	5	1
MIR169c	UAGCCAAGGAUGAUUUGCCUGC	0	0	0	0	4	5	0	0	0	0	0	0	0	0	0	0	0	0	1	1	5	1
MIR166f	UCGGACCAGGCUUCAAUCCCU	0	0	0	0	0	0	0	0	1	1	0	0	0	0	2	2	0	0	2	3	5	1
MIR167a	UGAAGCUGCCAACAUGAUCUG	0	0	0	0	0	0	0	0	0	0	3	4	1	2	0	0	1	2	0	0	5	1
MIR171q	UGAGCCGUGCCAAUAUCACAU	0	0	0	0	2	2	1	1	1	1	0	0	0	0	0	0	0	0	1	1	5	1
MIR530d	UGCAUUUGCACCUGCACCUU	0	0	0	0	0	0	0	0	0	0	0	0	0	0	0	0	0	0	5	7	5	1
MIR530e	UGCAUUUGCACCUGCACCUUG	0	0	0	0	0	0	0	0	0	0	0	0	0	0	0	0	0	0	5	7	5	1
MIR399g	UGCCAAAGGAGAGCUGCCCUA	0	0	0	0	5	6	0	0	0	0	0	0	0	0	0	0	0	0	0	0	5	1
MIR845a	UGGCUCUGAUACCAAUUGAUG	0	0	0	0	0	0	0	0	0	0	0	0	1	2	4	4	0	0	0	0	5	1
MIR156q	UGUCAGAAGAGAGUGAGCAC	1	1	0	0	0	0	0	0	2	3	1	1	0	0	1	1	0	0	0	0	5	1
MIR319c	UUGGGCUGAAGGGAGCUCCC	3	2	2	3	0	0	0	0	0	0	0	0	0	0	0	0	0	0	0	0	5	1
MIR408a	ACGGGGACGAGACAGAGCAUG	0	0	0	0	2	2	0	0	0	0	0	0	0	0	0	0	1	2	1	1	4	1
MIR169b	UAGCCAAGGAUGAUUUGCCUG	0	0	0	0	3	4	0	0	0	0	0	0	0	0	0	0	0	0	1	1	4	1
MIR169d	UAGCCAAGGAUGAUUUGCCUGU	0	0	0	0	3	4	0	0	0	0	0	0	0	0	0	0	0	0	1	1	4	1
MIR169e	UAGCCAAGGAUGAUUUGCCUGUG	0	0	0	0	3	4	0	0	0	0	0	0	0	0	0	0	0	0	1	1	4	1
MIR8051a	UAGUAUGGUAGAAAGAUUCA	0	0	0	0	0	0	0	0	0	0	0	0	0	0	0	0	2	3	2	3	4	1
MIR397b	UCAUUGAGUGCAGCGUUGGUG	4	3	0	0	0	0	0	0	0	0	0	0	0	0	0	0	0	0	0	0	4	1
MIR156m	UGACAGAAGAGAAUGAGCAC	0	0	0	0	0	0	0	0	1	1	3	4	0	0	0	0	0	0	0	0	4	1
MIR156p	UGACAGAAGAGAGGGAGCAC	1	1	0	0	1	1	0	0	1	1	1	1	0	0	0	0	0	0	0	0	4	1
MIR530f	UGCAUUUGCACCUGCACCUA	0	0	0	0	0	0	0	0	0	0	0	0	0	0	0	0	0	0	4	5	4	1
MIR530b	UGCAUUUGCACCUGCACCUAC	0	0	0	0	0	0	0	0	0	0	0	0	0	0	0	0	0	0	4	5	4	1
MIR397d	UUGAGUGCAGCGUUGAUGAAA	1	1	0	0	0	0	1	1	0	0	1	1	0	0	1	1	0	0	0	0	4	1

## Sheet: TableS6
Table S6. The conserved miRNAs in rose. In Columns, miR-5p-seq and miR-3p-seq, upper and lower case sequences represent mature miRNAs that appear in our sequencing libraries and those predicted with conservation.
miR_name	miR-5p	miR_5p_seq	miR-3p	miR_3p_seq	segments	chr	strand	startposition	end_position	abundant_seq	MIRCHECK	p-value	miR*	miR*_seq	precursor	structure	energy	pencentage	2nt_percentage
	MIR1511a	ACCUAGCUCUGAUACCAUGAA
	MIR1511b	ACCUGGCUCUGAUACCAUAAC
	MIR156a	GCUCUCUAUGCUUCUGUCAUCA
miR156a1	miR156a1-5p	UGACAGAAGAGAGUGAGCUC	miR156a1-3p	GCUCACUACUCUAUCUGUCGGC	seg128	TR49740|c0_g1_i1	MINUS	START_POSITION	55	END_POSITION	243	0			cagaugaugaccugggaaagaugguagagaguuuuaaaggggcUGACAGAAGAGAGUGAGCUCagauuacacauuuguaaugagugaauauuuagucgauccuccucauauuacacauuugugugaugugugcucacuacucuaucugucggcuacgaucgacacacacacuggucgaggauucaucuc	.((((((...(((.((..((.((((...(.(((.....(..((((((((((((((((((((.((.((((((((..(((.(((((.((..(((.....)))..))))))).....)))..)))))))).)).))))))).)))).)))))))))..)....))).))).))))..)).)))..)))))).	(-69.90)	0.73	0.85
miR156a2	miR156a2-5p	UGACAGAAGAGAGUGAGCUC	miR156a2-3p	GCUCACUACUCUAUCUGUCGGC	seg131	TR49740|c0_g2_i1	MINUS	START_POSITION	52	END_POSITION	250	0			aagcagcagaugaugaccugggaaggaugguaggagaguuuuaaaggggcUGACAGAAGAGAGUGAGCUCagauuacacauuuguaaugagugaauauuuagucgauccuccucauauuacacauuugugugaugugugcucacuacucuaucugucggcuacgaucgacacacacacuggucgaggauucaucucucu	.((.((.((((((...(((.((.((..((((.(..((........(..((((((((((((((((((((.((.((((((((..(((.(((((.((..(((.....)))..))))))).....)))..)))))))).)).))))))).)))).)))))))))..)..))..))).))..))..)).)))..))))))))))	(-73.00)	0.73	0.85
	MIR156aa	UGCUCACUCUCUAUCUGUCACC
	MIR156ab	GCUCACUCUCUAUCUGUCACC
	MIR156ac	CGACAGAAGAGAGUGAGCAC
	MIR156b	UUUGACAGAAGAUAGAGAGCAC
	MIR156c	UUGACAGAAGAUAGAGAGCAC
	MIR156d	UGACAGAAGAGAGUGAGCACA
	MIR156e	UGACAGAAGAGAGUGAGCACU
	MIR156f	CUGACAGAAGAGAGUGAGCAC
	MIR156g	GUUGACAGAAGAGAGUGAGCAC
	MIR156h	UGACAGAAGAGGGUGAGCAC
	MIR156i	UUGACAGAAGAGAGUGAGCAC
	MIR156j	UGACAGAAGAGAGUGAGCAC
	MIR156k	UGACAGAAGAGAGUGAGUAC
	MIR156l	CUGACAGAAGAUAGAGAGCAC
	MIR156m	UGACAGAAGAGAAUGAGCAC
	MIR156n	UGACAGAAGAUAGAGAGCAC
	MIR156o	UGACAGAAGAAAGUGAGCAC
	MIR156p	UGACAGAAGAGAGGGAGCAC
	MIR156q	UGUCAGAAGAGAGUGAGCAC
	MIR156r	UUGACAGAAGAUAGAGGGCAC
	MIR156s	UGACAGAGGAGAGUGAGCAC
	MIR156t	UGACAGAAGAGAGUGAGCAUA
	MIR156u	CUGACAGAAGAUAGAGAGCAU
	MIR156v	CUGACAGAAGAGAGUGAGCA
	MIR156w	UUGACAGAAGAUGGAGAGCAC
	MIR156x	UUGACAGAAGAUAGAGAGC
	MIR156y	CGACAGAAGAGAGUGAGCAUA
	MIR156z	UGACAGAAGAGAGCGAGCAC
	MIR157a	GCUCUCUAUGCUUCUGUCAUC
miR159	miR159-5p	GAGCUCCUUGAAGUCCAAUAG	miR159-3p	UUUGGAUUGAAGGGAGCUCUA	seg160	TR72397|c0_g1_i2	MINUS	START_POSITION	854	END_POSITION	1052	0	t11352247	GAGCUCCUUGAAGUCCAAUag	uuagcuaggguuaugaaguggagcuccuugaaguccaauagaagauguuacuggguugauugagcugcugagcuaugaaucccacacuucuaucucuauuuugguaaagaugauaggcuuguggcuuccauaucucgggagcugcauuaccugaguugcaucauguUUUGGAUUGAAGGGAGCUCUAcaccauagccua	.......((((((((..((((((((((((..(((((((.(.(.(((((.(((((((....((((((.(((((.((((.(..(((((..(((((((((..........))).))))))..)))))..).)))).))))).)))).))..)))).))).))))).).).)))))))..))))))))))))..)))))))).	(-87.90)	0.692	0.994
	MIR159a	UUUGGAUUGAAAGGAGCUCUU
	MIR159b	GAGCUCCUUGAAGUCCAAUU
	MIR159c	GAGCUCCUUGAAGUCCAAUUG
	MIR159d	UUUGGAGUGAAGGGAGCUCUG
	MIR159f	UUUGGAUUGAAGGGAGCUCUU
	MIR159g	UUUGGAUUGAAGGGAGCUCUG
	MIR159h	UUUGGAUUGAAGGGAGCUCUC
	MIR159i	CUUGGAUUGAAGGGAGCUCUA
	MIR159j	UUUGGAUUGAAGGGAGCUCCU
	MIR159k	CUUGGAUUGAAGGGAGCUCU
	MIR159l	CUUGGAUUGAAGGGAGCUCC
	MIR159m	CUUGGAUUGAAGGGAGCUCCU
	MIR159n	CUUGGAUUGAAGGGAGCUCCC
	MIR159o	AUUGGAUUGAAGGGAGCUCCU
	MIR159p	AUUGGAUUGAAGGGAGCUCCG
	MIR159q	AUUGGAUUGAAGGGAGCUCCA
	MIR159r	UUGGAUUGAAGGGAGCUCCA
	MIR159s	UUUGGACUGAAGGGAGCUCUA
	MIR159t	UUUGGUUUGAAGGGAGCUCUA
	MIR160a	UGCCUGGCUCCCUGUAUGCCAUU
	MIR160b	UGCCUGGCUCCCUGUAUGCCAUC
	MIR160c	UGCCUGGCUCCCUGUAUGCCA
	MIR160d	GCGUAUGAGGAGCCAUGCAUA
	MIR160e	UGCCUGGCUCCCUGUAUGCCG
	MIR160f	UGCCUGGCUCCCUGUAUGCC
MIR162	MIR162-5p	GGAGGCAGCGGUUCAUCGAUC	MIR162-3p	UCGAUAAACCUCUGCAUCCAG	seg50	TR68732|c9_g4_i5	PLUS	START_POSITION	277	END_POSITION	477	0	t12444525	ggaggcagcgguucaucgauc	uaagacuuuuuucuuuuuuuuuguuaugauuauuuuaguuuugguugugugggauggagucacuggaggcagcgguucaucgaucucuuccugagauuuugucugugaaaagcacaaaaacaugaaucggUCGAUAAACCUCUGCAUCCAGcgcucgcucacuuucauuuucuuuuguucuaaauuuguguucuuuauugg	........................((..(....(((((..(.((.((.(((((...(((.(.(((((.((((.((((.(((((((..(((.((...((((((((......)).)))))).)).)))..))))))).)))).)))).))))).)))).)))))...))....))...)..))))).)..))...........	(-49.20)	0.894	0.993
	MIR162a	UCGAUAAGCCUCUGCAUCCAG
	MIR162b	UUGAUAAACCUCUGCAUCCAG
	MIR162d	UGGAGGCAGCGGUUCAUCGAUC
	MIR162f	UCGAUAAACCUCUGCAUCCA
	MIR162g	UCGAUAAACCUCUGCAUCCGG
	MIR164a	UGGAGAAGCAGGGCACAUGCU
	MIR164b	CACGUGCUCCCCUUCUCCACC
	MIR164c	CACGUGUUCUCCUUCUCCAAC
	MIR164d	UGGAGAAGCAGGGCACAUGCC
	MIR164e	UGGAGAAGCAGGGCACGUGCAA
	MIR164f	UGGAGAAGCAGGGCACGUGCA
	MIR164g	UGGAGAAGCAGGGCACGUGCU
	MIR164h	UGGAGAAGCAGGGCACGUGCG
	MIR164i	UGGAGAAGCAGGGCACGUGC
	MIR164j	UGGAGAAGCAGGGCACGUGAA
	MIR164k	UGGAGAAGCAGGGCACGUGUG
	MIR164l	UGGAGAAGCAGGGCACGUGAG
	MIR165a	UCGGACCAGGCUUCAUCCCC
miR166	miR166-5p	GGAAUGUUGUCUGGCUCGAGG	miR166-3p	UCGGACCAGGCUUCAUUCCCC	seg16	TR53757|c1_g1_i1	MINUS	START_POSITION	165	END_POSITION	366	0	t12372847	ggaauguugucuggcucgagg	aagggagucuuguguuuuuugaggggaauguugucuggcucgaggccccuauaaccagaucuaugaucuaacucaucucaauugacaaaauuuggucauuggucuaugauaucauagauuugauccaauugagaugcagaucauugaaucuacauuuagcgacgUCGGACCAGGCUUCAUUCCCCccaauuacucgcuuccg	..((((((...(((....(((.((((((((..((((((..(((.(.(.(((.....(((((.(((((((....(((((((((((.........(((((..((((((((....)))))))))))))))))))))))).))))))).).)))).....))).).).)))..))))))..)))))))).))).)))..)))))).	(-80.50)	0.828	0.881
	MIR166a	GGAAUGUUGUCUGGCACGAGG
	MIR166aa	CGGACCAGGCUUCAUUCCCC
	MIR166ab	UUGGACCAGGCUUCAUUCCCC
	MIR166ac	GGACCAGGCUUCAUUCCCC
	MIR166ad	UCGAACCAGGCUUCAUUCCCC
	MIR166ae	UCCGGACCAGGCUUCAUUCCC
	MIR166af	UCGGACCAGGCUCCAUUCCUU
	MIR166b	AGAAUGUCGUCUGGUUCGAGA
	MIR166c	GGAAUGUCGUCUGGUUCGAG
	MIR166d	GGAAUGUUGUUUGGCUCGAGG
	MIR166e	GGGAUGUUGUCUGGCUCGACA
	MIR166f	UCGGACCAGGCUUCAAUCCCU
	MIR166g	UCGGACCAGGCUUCAUUCCUC
	MIR166h	UCUCGGACCAGGCUUCAUUCC
	MIR166i	GGAAUGUUGGCUGGCUCGAGG
	MIR166j	UCGGACCAGGCUUCAUUCCCCC
	MIR166k	GGAAUGUUGUCUGGCUCGGGG
	MIR166m	CUCGGACCAGGCUUCAUUCCC
	MIR166n	UCGGACCAGGCUUCAUUCCCUU
	MIR166o	UCGGACCAGGCUUCAUUCCCU
	MIR166p	UCGGACCAGGCUUCAUUCCUU
	MIR166q	UCGGACCAGGCUUCAUUCCCGU
	MIR166r	UCGGACCAGGCUUCAUUCCCG
	MIR166s	UCGGACCAGGCUUCAUUCCC
	MIR166t	UCGGACCAGGCUUCAUUCCUA
	MIR166u	UCGGACCAGGCUUCAUUCCU
	MIR166v	UCGGACCAGGCUUCAUUCC
	MIR166w	UCUCGGACCAGGCUUCAUUC
	MIR166y	UCGGACCAGGCUUCAUUCUC
	MIR166z	UCGGACCAGGCUUCAUCCCCC
	MIR167a	UGAAGCUGCCAACAUGAUCUG
	MIR167b	UGAAGCUGCCAGCAUGAUCUAA
miR167c	miR167c-5p	UGAAGCUGCCAGCAUGAUCUA	miR167c-3p	GAUCAUGUGGUAGCUUCACC	seg119	TR32077|c0_g2_i1	MINUS	START_POSITION	470	END_POSITION	667	0			aaaaacaaauauugaguagcuagcucggguguguguuguuauggugcaccuccaauaguUGAAGCUGCCAGCAUGAUCUAaacucuucuuauacaggaaagacuagaucaugugguagcuucaccuguuugauggaagcaccagaaaccauugucaucaaccuagaaccuaauuucuccaucaaucugcaaucauuug	.....(((((((((((...((((....((((...((.(((.((((((.((((.(((((.(((((((((((.(((((((((..((.(((((....)))))))..)))))))))))))))))))).))))).)).))..))))))..))).))...))))...))))....................)).)))).)))))	(-62.50)	0.372	0.915
	MIR167d	UGAAGCUGCCAGCAUGAUCUGG
	MIR167e	UGAAGCUGCCAGCAUGAUCUGA
	MIR167f	UGAAGCUGCCAGCAUGAUCUUA
	MIR167g	UGAAGCUGCCAGCAUGAUCUU
	MIR167h	UGAAGCUGCCAGCAUGAUCUGC
	MIR167i	UGAAGCUGCCAGCAUGAUCUG
	MIR167j	UGAAGCUGCCAGCAUGAUCUC
	MIR167k	UGAAGCUGCCAGCAUGAUCU
	MIR167l	UAAAGCUGCCAGCAUGAUCUGG
	MIR168a	UCGCUUGGUGCAGGUCGAGAA
	MIR168b	CCUGCCUUGCAUCAACUGAAU
	MIR168c	UCGCUUGGUGCAGGUCGGGAC
	MIR168d	UCGCUUGGUGCAGGUCGGGAA
	MIR168e	UCGCUUGGUGCAGGUCGGGA
	MIR168f	UCGCUUGGUGCAGGUCGGG
	MIR168g	CCCGCCUUGCAUCAACUGAAU
	MIR169a	AAGCCAAGGAUGAAUUGCCGG
	MIR169b	UAGCCAAGGAUGAUUUGCCUG
	MIR169c	UAGCCAAGGAUGAUUUGCCUGC
	MIR169d	UAGCCAAGGAUGAUUUGCCUGU
	MIR169e	UAGCCAAGGAUGAUUUGCCUGUG
	MIR171a	UAAUUGAGCCGUGCCAAUAUC
	MIR171b	AGAUAUUGGUGCGGUUCAAUC
	MIR171c	AGAUAUUGGUGCGGUUCAAUU
	MIR171d	UUGAGCCGCGUCAAUAUCUCC
	MIR171e	UGAUUGAGCCGUGCCAAUAUC
	MIR171f	UUGAGCCGCGCCAAUAUCACU
	MIR171g	UUGAGCCGUGCCAAUAUCACG
	MIR171h	UUGAGCCGUGCCAAUAUCAC
	MIR171i	UUGAGCCGUGCCAAUAUCACU
	MIR171j	UUGAGCCGUGCCAAUAUCACA
	MIR171k	UUGAGCCGCGCCAAUAUCACA
	MIR171l	UGAUUGAGCCGUGCCAAUAUU
	MIR171m	CGAUGUUGGUGAGGUUCAAUC
	MIR171n	UGAUUGAGCCGUGCCAAUAU
	MIR171o	UUGAGCCGCGUCAAUAUCUCU
	MIR171p	UUGAGCCGCGUCAAUAUCUCA
	MIR171q	UGAGCCGUGCCAAUAUCACAU
MIR172	MIR172-5p	GCAGCAUCAUCCAGAUUCACA	MIR172-3p	AGAAUCUUGAUGAUGCUGCAU	seg20	TR49913|c0_g1_i1	MINUS	START_POSITION	1385	END_POSITION	1535	0	t11829817	gcagcaucauccagauucaca	aagacaaauugauugaugcagucauuguuugcuggugcagcaucauccagauucacaaguguuaauauugacaucaucauuugaaucuugagaugucuugaucggaguugAGAAUCUUGAUGAUGCUGCAUcagccauauaugacuauaua	...............(((.((((((.....(((((((((((((((((.((((((.(((.(.(..((...((((((.(((.........)))))))))...))..)).))).)))))).))))))))))))))))).....)))))).))).	(-59.90)	0.951	0.989
	MIR172a	UGAGAAUCUUGAUGAUGCUGCAU
	MIR172c	AGAAUCUUGAUGAUGCUGCAG
	MIR172d	AGAAUCUUGAUGAUGCUGCA
	MIR172e	GUAGCAUCAUCAAGAUUCACA
	MIR172f	GGAAUCUUGAUGAUGCUGCAU
	MIR172g	UGAAUCUUGAUGAUGCUGCAU
	MIR172h	AGAAUCUUGAUGAUGCUGCGU
	MIR172i	AGAAUCUUGAUGAUGCUGC
	MIR172j	GGAAUCUUGAUGAUGCUGCAGCAG
	MIR172k	UGGAAUCUUGAUGAUGCUGCAG
	MIR172l	GGAAUCUUGAUGAUGCUGCAG
	MIR172m	GGGAAUCUUGAUGAUGCUGCA
	MIR172n	UGAAUCUUGAUGAUGCUGCAC
	MIR172o	GGAAUCUUGAUGAUGCUGCA
miR2109	miR2109-5p	UGCGAGUGUCUUCGCCUCUGA	miR2109-3p	AGAGGUGAAUACACUCUCAGG	seg79	TR1067|c0_g1_i1	PLUS	START_POSITION	1	END_POSITION	128	0			ggcagucucuaauuggcccgugcagccucUGCGAGUGUCUUCGCCUCUGAcaacucugaagcucuucuucuucuucagaggugaauacacucucaggaucuacacggucgccaccuuuaucgacgccc	(((.(((..(((.(((((((((.((..((((.((((((.(((((((((((.......((((.....))))....))))))))))).)))))).))))..)).)))))..))))...)))..)))))).	(-55.70)	0.961	0.978
	MIR2109b	UGCGAGUGUCUUCGCCUCUG
MIR2111	MIR2111-5p	UAAUCUGCAUCCUGAGGUUU	MIR2111-3p	GCCCUUGGGAUGCGGAUUACC	seg87	TR84587|c0_g1_i1	MINUS	START_POSITION	1	END_POSITION	149	0.00269			aaucuguucuucauuagguugauauuauugcguaaggaucggguaaucugcauccugagguuuagaucuacucauauguuauuauguuuguuguaucuaGCCCUUGGGAUGCGGAUUACCucguccucacuggcaaugcaagacuuguu	..............((((((.....((((((((.(((((.(((((((((((((((..(((.(((((((.((.((((......))))...)).).)))))).)))..))))))))))))))).))))).))..))))))...))))))..	(-60.60)	0.429	0.429
	MIR319a	UUGGACUGAAGGGUGCUCCC
	MIR319b	UUGGACUGAAGGGUGCUCCCU
	MIR319c	UUGGGCUGAAGGGAGCUCCC
	MIR319d	UUGGACUGAAGGGAGCUCCCU
	MIR319e	UUGGACUGAAGGGAGCUCCCA
	MIR319f	CUUGGACUGAAGGGAGCUCCC
	MIR319g	UUGGACUGAAGGGAGCUCCC
	MIR319h	CUUGGACUGAAGGGAGCUCCU
	MIR319i	UUGGACUGAAGGGAGCUCCUUC
	MIR319j	UUGGACUGAAGGGAGCUCCUU
	MIR319k	UUUGGACUGAAGGGAGCUCCU
	MIR319l	UUGGACUGAAGGGAGCUCCU
	MIR319m	CUUGGACUGAAGGGAGCUCC
	MIR319n	AUUGGACUGAAGGGAGCUCC
	MIR319o	UUGGACUGAAGGGAGCUCC
	MIR319p	UUUUGGACUGAAGGGAGCUCC
	MIR319q	UGGACUGAAGGGAGCUCCUUC
MIR3627	MIR3627-5p	AGGUCGCAGGAGAGAUGGCGCG	MIR3627-3p	CUCCAUCCUCCUGUGACAUGA	seg84	TR67425|c0_g2_i4	PLUS	START_POSITION	1	END_POSITION	130	4.06E-318	t3928374	agGUCGCAGGAGAGAUGGCGCg	aauaguuaaagagauugggggauucaggucgcaggagagauggcgcgagcuacguauauguguaacaucgagagcaauaugcaugcuugCUCCAUCCUCCUGUGACAUGAaacccucuauuuuuuccuaa	..(((..(((((....(((((.((((.((((((((((.(((((.((((((...((((((.(((..........)))))))))..)))))).))))))))))))))).)))).)))))..)))))..))).	(-60.80)	0.408	0.678
	MIR362a	UGUCGCAGGAGAGAUGGCGCUA
	MIR3630a	UGUGGGAAUCUCUCUGAUGCUU
	MIR3630b	UUUGGGAAUCUCUCUGAUGCAC
	MIR390a	AAGCUCAGGAGGGAUAGCGCC
	MIR390b	GAGCUCAGGAGGGAUAGCGCC
	MIR390c	AGCUCAGGAGGGAUAGCGCC
	MIR390d	AAGCUCAGGAGGGAUAGCGUC
	MIR390e	UAAAGCUCAGGAGGGAUAGCG
	MIR390f	AAGCUCAGGAGGGAUAGCACC
	MIR393a	AUCAUGCGAUCCCUUCGGACG
	MIR393b	AUCAUGCUAUCCCUUUGGAUU
	MIR393c	UCCAAAGGGAUCGCAUUGAUCC
	MIR393d	UCCAAAGGGAUCGCAUUGAUCU
	MIR393e	UUCCAAAGGGAUCGCAUUGAUC
	MIR393f	UCCAAAGGGAUCGCAUUGAUC
	MIR393g	AUCCAAAGGGAUCGCAUUGAUC
	MIR393h	UUCCAAAGGGAUCGCAUUGAU
MIR394	MIR394-5p	AAGGGUUUCUUACAGAGUUCU	MIR394-3p	AGCUCUGCUGGUCUCUCUUUG	seg92	TR55603|c0_g1_i2	MINUS	START_POSITION	499	END_POSITION	648	0			ucauguaugguuuaacaaaggguuucuuacagaguucuuuggcauucuguccaccuccuaucaaucucgaucgagauuucuguguuuauauggaggugggcauacugccaacugAGCUCUGCUGGUCUCUCUUUGuaaaacccucgugau	(((((...(((((.((((((((...((..((((((((.((((((.(.(((((((((((....((((((....)))))).............))))))))))).).))))))..))))))))..))...)))))))).)))))..))))).	(-68.23)	0.58	0.598
	MIR394a	UUGGCAUUCUGUCCACCUCCAU
	MIR394b	UUGGCAUUCUGUCCACCUCC
	MIR395a	CUGAAGUGUUUGGGGGGACCC
	MIR395b	CUGAAGUGUUUGGGGGGACUC
	MIR395c	AUGAAGUGUUUGGGGGAACUU
	MIR395d	UGAAGUGUUUGGGGGAACUUU
	MIR395e	CUGAAGUGUUUGGGGGGACUU
	MIR395f	CUGAAGUGUUUGGAGGAACUC
	MIR395g	CUGAAGUGUUUGGGGGAACUC
	MIR395h	CUGAAGUGUUUGGGGGAACUCC
	MIR395i	AUGAAGUGUUUGGGGGAACUC
	MIR395j	GUGAAGUGUUUGGGGGAACUC
	MIR395k	UUGAAGUGUUUGGGGGAACUC
	MIR395l	UGAAGUGUUUGGGGGAACUC
miR396	miR396-5p	UUCCACAGCUUUCUUGAACUG	miR396-3p	GUUCAAUAAAGCUGUGGGAAG	seg133	TR65620|c0_g1_i1	MINUS	START_POSITION	1665	END_POSITION	1865	0	t17867206	UUCCACAGCUUUCUUGAACUG	aucuguuugcguagauggugauaaaugauaugauccucuuuguauucuuccacagcuuucuugaacugcaucuagcauaagagaucuuaucuuugcauuugaggcagagguugcucuagauuuugguuugugGUUCAAUAAAGCUGUGGGAAGauacaaauagguucaaaaaaaaaaaaaacaaaagcuucaagcaaaauu	...((((((...((...((...........(((.(((.(((((((..((((((((((((.((((((..((.((((.((.((((.....((((((((.......))))))))..))))..)).))))..))..)))))).))))))))))))..))))))).))).)))............)).....)).)))))).....	(-65.90)	0.485	0.681
	MIR396a	GCUCAAGAAAGCUGUGGGAAA
MIR396a	MIR396a-5p	uucacagcuuucucgaacug	MIR396a-3p	GUUCAAGAAAGCUGUGGAAA	seg17	TR70726|c0_g1_i1	PLUS	START_POSITION	1427	END_POSITION	1575	0			auuuaugaucagaauucagauccugccuguuauuuuucacagcuuucucgaacuguucuugcucuguucgaacugcauggagguuaaucucucaguucauaagucacuuuacaGUUCAAGAAAGCUGUGGAAAaucacaaggaggauca	..................((((((.(((((.(((((((((((((((((.(((((((.......((....((((((...(((((....)))))))))))...)).......))))))).))))))))))))))))).)).))))))))).	(-60.14)	1	1
	MIR396b	GCUCAAGAAAGCUGUGGGAGA
MIR396b	MIR396b-5p	UUCCACAGCUUUCUUGAACU	MIR396b-3p	UUCGAGAAAGCUGUGAAAAA	seg133	TR70726|c0_g1_i1	MINUS	START_POSITION	1407	END_POSITION	1605	0			aggaaauuguucaaguuuggguauuauauaugauccuccuugugauuUUCCACAGCUUUCUUGAACUguaaagugacuuaugaacugagagauuaaccuccaugcaguucgaacagagcaagaacaguucgagaaagcugugaaaaauaacaggcaggaucugaauucugaucauaaauccuucuucuuucuccuacuu	((((.(..(...(((..(.(((.........((((((.(((((.(((((.(((((((((((((((((((....((.(((.(((((((.(((......)))....)))))))....)))))...))))))))))))))))))).))))).))))).)))))).........)))....)..)))...)..).))))....	(-66.47)	0.633	0.994
	MIR396c	CUCAAGAAAGCUGUGGGAGA
	MIR396d	CACAGCUUUCUUGAACUUUCU
	MIR396e	AAGCUCAAGAAAGCUGUGGGA
	MIR396f	UUCCACGGCUUUCUUGAACUG
	MIR396h	UUCAAUAAAGCUGUGGGAAG
	MIR396i	UUCCACGGCUUUCUUGAACUU
	MIR396j	UUCCACGGCUUUCUUGAACC
	MIR396k	UUCCACAGCUUUCUUGAACUU
	MIR396l	UUCCACAGCUUUCUUGAACUGU
	MIR396n	GUUCAAUAAAGCUGUGGGAAA
	MIR396o	GUUCAAUAAAGCUGUGGGAA
	MIR396p	UUCCACAGCUUUCUUGAACUA
	MIR396r	UUCCACAGCUUUCUUGAACAG
	MIR396s	UUCCACAGCUUUCUUGAACGU
	MIR396t	UCCACAGCUUUCUUGAACUG
	MIR397a	UCAUUGAGUGCAGCGUUGACG
	MIR397b	UCAUUGAGUGCAGCGUUGGUG
	MIR397c	AUUGAGUGCAGCGUUGAUGAA
	MIR397d	UUGAGUGCAGCGUUGAUGAAA
	MIR397e	UAUUGAGUGCAGCGUUGAUGA
	MIR397f	AUUGAGUGCAGCGUUGAUGA
	MIR397g	UCAUUGAGUGCAGCGUUGAUGU
	MIR397h	AUUGAGUGCAGCGUUGAUGU
	MIR397i	UUAUUGAGUGCAGCGUUGAUG
	MIR397j	CCAUUGAGUGCAGCGUUGAUG
	MIR397k	UCAUUGAGUGCAGCGUUGAUG
	MIR397l	AUUGAGUGCAGCGUUGAUGAC
miR398	miR398-5p	GGAGUGACCUGAGACCACAUG	miR398-3p	UGUGUUCUCAGGUCGCCCCUG	seg31	TR70608|c0_g1_i6	MINUS	START_POSITION	125	END_POSITION	273	0	t12460909	ggagugaccugagaccacaug	auaagccagccacaaaggggagaggagucccauaggagugaccugagaccacaugugaacacccucacuacaauccugaagugagaguaccuaaucgUGUGUUCUCAGGUCGCCCCUGuaggacuuuccuuuaccacauaaccgcagcg	....((..((........((((((((((((.(((((.(((((((((((.((((((.....((.((((((.((....)).)))))).)).......)))))).))))))))))).))))).))))..)))))).))........)).)).	(-63.29)	0.522	0.575
MIR398a	MIR398a-5p	GGAGUGACUCUAAGAACACAGG	MIR398a-3p	UGUGUUCUCAGGUCACCCCUU	seg17	TR76423|c1_g1_i8	PLUS	START_POSITION	1	END_POSITION	116	0			aaaugguucaucccauaGGAGUGACUCUAAGAACACAGGgugguguuuggccacuuuuacauauaugguuaaugcaccuuguguucucaggucaccccuuugagacacacuguuuc	(((((((...((.((.(((.(((((.((.(((((((((((((....(((((((..(......)..)))))))..))))))))))))).))))))).))).)).))...))))))).	(-45.60)	0.803	0.918
	MIR398b	GGUGUUCUCAGGUCGCCCCUG
	MIR398c	UGUGUUCUCAGGUCACCCCUC
	MIR398d	UUGUGUUCUCAGGUCACCCCU
	MIR398e	UGUGUUCCCAGGUCGCCCCUG
	MIR398f	UAUGUUCUCAGGUCGCCCCUG
	MIR398g	UGUGUUCUCAGGUCACCCCUG
	MIR398h	UGUGUUCUCAGGUCACCCCU
	MIR398j	UGUGUUCUCAGGUCGCCCCCG
	MIR398k	CGUGUUCUCAGGUCGCCCCUG
	MIR399a	UGCCAAAGGAGAGUUGCCCUG
	MIR399b	UGCCAAAGGAGAGUUGCCCUA
	MIR399c	CGCCAAAGGAGAGUUGCCCUG
	MIR399d	UGCCAAAGGAGAGCUGCCCUG
	MIR399e	UGCCAAAGGAGAUUUGCCCAG
	MIR399f	CGCCAAAGGAGAAUUGCCCUG
	MIR399g	UGCCAAAGGAGAGCUGCCCUA
	MIR399h	UGCCAAAGGAGAUUUGCCCCG
	MIR399i	UGCCAAAGGAGAUUUGCCCCU
	MIR399j	UGCCAAAGGAGAUUUGCCCUG
	MIR399k	UGCCAAAGGAGAUUUGCCCGG
	MIR399l	UGCCAAAGGAGAAUUGCCCUG
	MIR399m	UGCCAAAGGAGAGUUGCCCUU
MIR403a	MIR403a-5p	aguuugugugugaaucaaacc	MIR403a-3p	UUAGAUUCACGCACAAACUCG	seg58	TR5164|c0_g2_i1	MINUS	START_POSITION	3	END_POSITION	203	0			aagagagagagagagagagagagagauuagaugggaugcauccccaguuugugugugaaucaaaccccauccaauccuggccguccgucuucaugacgucacugccugucccuccaauggugUUAGAUUCACGCACAAACUCGcgauccgucuccucuguaacacuuuaucccaacucugcuuuuuuuuuuuuuuuuuuuu	(((((((((((((((((((((((((..((((.((((((.(((.(.((((((((((((((((.(((.((((........(((.((.((((.....))))..)).)))..........)))).))).)))))))))))))))).).))).)))))).))))................)))).)))))))))))))))))))))	(-73.24)	0.841	0.999
	MIR403b	UUAGAUUCACGCACAAACUUG
MIR403b	MIR403b-5p	AGUUAGUGUGUGAAUCAAACC	MIR403b-3p	UUAGAUUCACGCACAAACUCG	seg21	TR5164|c0_g1_i1	MINUS	START_POSITION	47	END_POSITION	195	0			agagagagagagauuagaugggacgcauccccaguuagugugugaaucaaaccccauccaauccuggccguccgucuucaugacgucacugccugucccuccaauggugUUAGAUUCACGCACAAACUCGcgauccgucuccucucaga	.......(((((...(((((((.(((......((((.(((((((((((.(((.((((........(((.((.((((.....))))..)).)))..........)))).))).))))))))))).)))).))).))))))).)))))...	(-55.37)	0.83	0.985
miR408	miR408-5p	ACAGGGACGAUGUAGAGCAUG	miR408-3p	UGCACUGCCUCUUCCCUGGCU	seg36	TR66549|c0_g1_i1	PLUS	START_POSITION	141	END_POSITION	291	0			agaggauugaaggagacugauaaauaagACAGGGACGAUGUAGAGCAUGgauggaguucccaacagaaaaguugagcuguuguggcuccacucaugcacugccucuucccuggcuuugacuccucuggauuuucucauccucuuuacucau	(((((((.((.(((((((((.....(((.((((((.((.((((.(((((..(((((((..((((((..........)))))).)))))))..))))).)))).)).)))))).))).......)).)).))))))))))))))........	(-57.70)	0.75	0.808
	MIR408a	ACGGGGACGAGACAGAGCAUG
	MIR408b	CAGGGACGAGGCAGAGCAUGG
	MIR408c	UGCACUGCCUCUUCCCUGCC
	MIR408d	UGCACUGCCUCUUCCCUGGCUG
	MIR408f	CUGCACUGCCUCUUCCCUGGC
	MIR408g	AUGCACUGCCUCUUCCCUGGC
	MIR408h	UGCACUGCCUCUUCCCUGGC
	MIR4414a	AGCUGCUGACUCGUUGGUUCA
	MIR477a	CUCUCCCUCAAGGGCUUCUCU
	MIR477b	CCUCUCCCUCAAGGGCUUCUC
	MIR477c	CUCUCCCUCAAGGGCUUCUC
	MIR477d	UCUCUCCCUCAAGGGCUUCUC
	MIR477e	ACUCUCCCUCAAGGGCUUCCG
	MIR477f	ACUCUCCCUCAAGGGCUUCUG
miR482	miR482-5p	AGUGGGAGGGUCGGCAAAAAA	miR482-3p	UCUUGCCUAUGCCUCCCAUUCC	seg71	TR64131|c0_g1_i4	PLUS	START_POSITION	6	END_POSITION	207	0	t4216514	agugggagggucggcaaaaaa	accacuccagugucagcacaacaguguaggaaggagagacuggacugggaaaucuuguuggagugggagggucggcaaaaaaugaauagagaaaacccacucuuggauuUCUUGCCUAUGCCUCCCAUUCCuacagucuuuucacuaagcuuuaucuccauucucccauuccuucauucuguucugagaaggauuaagggua	(((..(((..(.((((.(((..((((.(((((((.((((.((((((.(((((..((((.(((((((((((((.(((((.((((....((((........))))...)))).))))).)).))))))))))).))))..)))))....)).......)))).)))))).))))).)))).))).)))).).))).....))).	(-71.21)	0.871	0.969
	MIR482a	UUUCCAAUUCCACCCAUUCCUA
	MIR4995a	AGGCAGUGGCUUGGUUAAGGG
	MIR5072a	CGAUUCCCCAGCGGAGUCGCCA
	MIR5077a	GUUCGCGUCGGGUUCACCA
	MIR5083a	AGACUACAAUUAUCUGAUCA
	MIR5139a	AAACCUGGCUCUGAUACCA
	MIR530a	UCUGCAUUUGCACCUGCACCU
miR530a	miR530a-5p	UGCAUUUGCACCUGCACCUCU	miR530a-3p	aggugcagguuuaagugcaga	seg124	TR63339|c0_g5_i1	PLUS	START_POSITION	57	END_POSITION	257	0			aggggauuggauuggugauauuauuuugauuugauagccaaagaugguuucauuuaucUGCAUUUGCACCUGCACCUCUucgguccuagagugguuucugccaaguaucauuacuugaaugcagaagaucaauaggugcagguuuaagugcagacgaaugccuucuugguucguucuuucuuucucagcuaccuagcucgg	..(((...((...(.(((.........((..(((..(((((.((.((...((((..((((((((((.((((((((((.((.((((..........((((((((((((....))))))...)))))))))))).)))))))))).))))))))))..)))))).)))))))))).))........))).)..))...)))..	(-67.63)	0.497	1
	MIR530b	UGCAUUUGCACCUGCACCUAC
	MIR530c	UGCAUUUGCACCUGCACCUC
	MIR530d	UGCAUUUGCACCUGCACCUU
	MIR530e	UGCAUUUGCACCUGCACCUUG
	MIR530f	UGCAUUUGCACCUGCACCUA
MIR535a	MIR535a-5p	UGACGAUGAGAGAGAGCACGC	MIR535a-3p	GUGCUCCCUCUCAUUGUCAUA	seg95	TR78430|c0_g2_i7	PLUS	START_POSITION	1524	END_POSITION	1674	0			ugccauuacugaggcaagcuaugauuuuauuuguuUGACGAUGAGAGAGAGCACGCuugucagcauccaugaaacagucaugaguguuuacgagcgugcucccucucauugucauacaaucgaucuaaucuugugcaccggccuuuugcau	(((.......(((((..((...((((....((((.((((((((((((.((((((((((((.((((..(((((.....)))))..)))).)))))))))))).)))))))))))).)))).......))))....))....)))))..))).	(-67.80)	0.492	0.809
MIR535b	MIR535b-5p	UGACGAUGAGAGAGAGCACGC	MIR535b-3p	GUGCUCCCUCUCAUUGUCAUA	seg95	TR78430|c0_g2_i6	PLUS	START_POSITION	1561	END_POSITION	1711	0			ugccauuacugaggcaagcuaugauuggauuuguuUGACGAUGAGAGAGAGCACGCuugucagcauccaugaaacagucaugaguguuuacgagcgugcucccucucauugucauacaaucgaucuaaucuugugcaccggccuuuugcau	(((.......(((((..((...((((((((((((.((((((((((((.((((((((((((.((((..(((((.....)))))..)))).)))))))))))).)))))))))))).)))...)))))))))....))....)))))..))).	(-74.70)	0.491	0.807
	MIR6173a	AGCCGUAAACGAUGGAUACU
MIR6275	MIR6275-5p	CUUCCUUUUGCUACUUCUACU	MIR6275-3p	UGGAAGUAGCAAAGGGAAGCU	seg35	TR57397|c0_g1_i1	PLUS	START_POSITION	316	END_POSITION	467	4.23e-06			cuucucuuacagagcuaacccucuuaccaaagCUUCCUUUUGCUACUUCUACUacauccuuguuugucuuccuuuuaaauggucagauaagaucuaguggaaguagcaaagggaagcuuguaaugguuaacggguuaacuaccccccuaaac	............((.((((((....(((((((((((((((((((((((((((((.(((.(((((((....((........)).)))))))))).)))))))))))))))))))))))))....))))....)))))).))............	(-63.30)	0.714	0.857
	MIR6300a	GUCGUUGUAGUAUAGUGG
	MIR6478a	CCGACCUUAGCUCAGUUGGUG
	MIR7125a	CGAACUUAUUGCAACUAGCUU
	MIR7782a	ACCUGCUCUGAUACCAUGUUGUGA
	MIR8051a	UAGUAUGGUAGAAAGAUUCA
	MIR8155a	UAACCUGGCUCUGAUACCA
	MIR8175a	GAUCCCCGGCAACGGCGCCA
	MIR827a	UUAGAUGACCAUCAACGAACA
	MIR827b	UUAGAUGACCAUCAACAAACA
	MIR827c	UUAGAUGACCAUCAACAAACU
	MIR827d	UUAGAUGACCAUCAACGAAAA
	MIR827e	UUAGAUGACCAUCAACAAACG
	MIR845a	UGGCUCUGAUACCAAUUGAUG
	MIR858a	UUCGUUGUCUGUUCGACCUUG
	MIR858b	CUCGUUGUCUGUUCGACCUUG
	MIR858c	UUUCGUUGUCUGUUCGACCUU
	MIR858d	UUCGUUGUCUGUUCGACCUGA
	MIR858e	UCUCGUUGUCUGUUCGACCUU
	MIR894a	CGUUUCACGUCGGGUUCACC
MIR9560	MIR9560-5p	ACAGGCGGUGGAACAAAUAUGAAU	MIR9560-3p	UCAUGUUUGAUCCAUUGCCUGUUG	seg100	TR65567|c0_g3_i1	PLUS	START_POSITION	166	END_POSITION	367	0			uuuuuaucagaauucauuugcagcuugggucaacaaaauuacaugauggggcaaacacgucaaagguugcuuuugcauugACAGGCGGUGGAACAAAUAUGAAUucuuaauuacuaagaauucauguuugauccauugccuguugaugcauugguggcuuugggaugcuagcuaccacaauaauuaauaugacuauugacau	..................(((((....(((((....(((((..((.((((((.....((((.(((((..((..(((((..((((((((((((.((((((((((((((((.....)))))))))))))))).))))))))))))..)))))..))..)))))..))))...))).))))).)))))....))))).))).)).	(-79.00)	0.625	0.704

## Sheet: TableS7
Table S7. Number of conserved miRNA genes in rose.
miRNA family	Arabidopsis	Rice	Rose
miR156/529/535	10	12	4
miR159	3	6	1
miR160	3	6	0
miR162	2	2	1
miR164	3	6	0
miR165/166	9	13	1
miR167	4	10	1
miR168	2	2	0
miR169	14	18	0
miR170/171	4	9	0
miR172	5	4	1
miR319	3	2	0
miR390	2	1	0
miR393	2	2	0
miR394	2	1	1
miR395	6	25	0
miR396	2	8	3
miR397	2	2	0
miR398	3	2	2
miR399	6	11	0
miR403	1	0	2
miR408	1	1	1
miR444	0	6	0
sum	89	149	18

## Sheet: TableS8
Table S8. Deregulated conserved miRNAs in root and petal.
ID	sequence	root1	root2	petal1	petal2	logFC	logCPM	PValue	FDR
MIR171j	UUGAGCCGUGCCAAUAUCACA	0	0	196	77	10.1295	8.01381	2.36261e-09	4.98511e-07
MIR827a	UUAGAUGACCAUCAACGAACA	0	0	233	49	10.2181	8.09899	3.20664e-08	3.383e-06
MIR395g	CUGAAGUGUUUGGGGGAACUC	2	3	680	99	7.21783	9.56873	6.54019e-08	3.44995e-06
MIR395h	CUGAAGUGUUUGGGGGAACUCC	2	3	692	104	7.24769	9.5981	4.97009e-08	3.44995e-06
MIR171e	UGAUUGAGCCGUGCCAAUAUC	2	0	108	75	6.2734	7.42436	3.18744e-07	1.3451e-05
MIR858a	UUCGUUGUCUGUUCGACCUUG	111	54	1	3	-5.44936	7.36489	9.63146e-07	3.38706e-05
MIR319d	UUGGACUGAAGGGAGCUCCCU	1834	1795	132	68	-4.25761	11.8351	1.22662e-06	3.69737e-05
MIR1511a	ACCUAGCUCUGAUACCAUGAA	17	37	626	946	4.64815	10.4332	3.49856e-06	7.40186e-05
MIR396i	UUCCACGGCUUUCUUGAACUU	1	3	96	77	5.22189	7.3534	2.83213e-06	7.40186e-05
MIR858d	UUCGUUGUCUGUUCGACCUGA	81	33	0	0	-8.89384	6.82503	3.50799e-06	7.40186e-05
MIR396k	UUCCACAGCUUUCUUGAACUU	920	1010	28726	27028	4.71415	15.6208	4.23473e-06	8.12298e-05
MIR7125a	CGAACUUAUUGCAACUAGCUU	19	24	564	271	4.19459	9.65957	4.851e-06	8.52967e-05
MIR395a	CUGAAGUGUUUGGGGGGACCC	0	2	108	46	6.02591	7.23105	1.40785e-05	0.000228505
MIR168d	UCGCUUGGUGCAGGUCGGGAA	126	190	3170	1557	3.81516	12.1709	1.69939e-05	0.000256122
MIR171g	UUGAGCCGUGCCAAUAUCACG	1	0	60	49	6.36159	6.70128	1.93718e-05	0.000272497
MIR156x	UUGACAGAAGAUAGAGAGC	3	5	152	75	4.70277	7.78901	2.73168e-05	0.00036024
MIR168g	CCCGCCUUGCAUCAACUGAAU	105	159	2735	1117	3.79449	11.893	3.27163e-05	0.000406067
MIR390a	AAGCUCAGGAGGGAUAGCGCC	28	10	161	243	3.2502	8.5807	6.96773e-05	0.000773785
MIR858c	UUUCGUUGUCUGUUCGACCUU	31	37	0	0	-8.18895	6.17034	6.86536e-05	0.000773785
MIR168c	UCGCUUGGUGCAGGUCGGGAC	28	28	386	161	3.2243	9.13628	8.98456e-05	0.000947871
MIR168e	UCGCUUGGUGCAGGUCGGGA	28	28	379	153	3.1868	9.10285	0.000118042	0.00108291
MIR396r	UUCCACAGCUUUCUUGAACAG	145	242	1859	1958	3.13593	11.8447	0.000108689	0.00108291
MIR396s	UUCCACAGCUUUCUUGAACGU	113	208	1534	1628	3.1298	11.5735	0.000114342	0.00108291
MIR399a	UGCCAAAGGAGAGUUGCCCUG	7	16	6412	5	8.13572	12.6424	0.000168809	0.00148412
MIR396o	GUUCAAUAAAGCUGUGGGAA	231	408	5380	2048	3.46712	12.8692	0.000264003	0.00222819
MIR171h	UUGAGCCGUGCCAAUAUCAC	0	0	29	16	7.50158	5.57759	0.000280199	0.00227393
MIR399m	UGCCAAAGGAGAGUUGCCCUU	1	2	677	0	7.74968	9.41126	0.00029292	0.00228911
MIR171i	UUGAGCCGUGCCAAUAUCACU	0	0	32	16	7.60341	5.66366	0.000357009	0.00244209
MIR396a	GCUCAAGAAAGCUGUGGGAAA	2	2	92	23	4.74293	6.89402	0.000357796	0.00244209
MIR396n	GUUCAAUAAAGCUGUGGGAAA	389	602	8597	2749	3.46311	13.4933	0.000358791	0.00244209
MIR408d	UGCACUGCCUCUUCCCUGGCUG	122	58	11	10	-3.19759	7.59947	0.000345117	0.00244209
MIR396p	UUCCACAGCUUUCUUGAACUA	827	802	7765	7400	3.08392	13.8486	0.000392782	0.00251143
miR408-3p	UGCACUGCCUCUUCCCUGGCU	122	58	11	10	-3.19746	7.59947	0.000382056	0.00251143
miR167c-5p	UGAAGCUGCCAGCAUGAUCUA	23	17	96	231	2.80633	8.28643	0.000496711	0.00299446
MIR396b-5p	UUCCACAGCUUUCUUGAACU	688	766	6264	5927	2.92829	13.5518	0.000494686	0.00299446
MIR156i	UUGACAGAAGAGAGUGAGCAC	2188	2739	292	555	-2.75538	12.4105	0.000553863	0.00315852
MIR167b	UGAAGCUGCCAGCAUGAUCUAA	25	17	97	233	2.75237	8.30606	0.000542472	0.00315852
MIR319e	UUGGACUGAAGGGAGCUCCCA	642	738	97	58	-3.24968	10.5211	0.000572418	0.00317842
MIR156g	GUUGACAGAAGAGAGUGAGCAC	2200	2746	293	559	-2.7527	12.4163	0.000625954	0.00322137
MIR396t	UCCACAGCUUUCUUGAACUG	3	0	65	28	4.82045	6.56927	0.000601713	0.00322137
MIR398b	GGUGUUCUCAGGUCGCCCCUG	193	16	4	9	-4.12212	7.7029	0.000610714	0.00322137
MIR162d	UGGAGGCAGCGGUUCAUCGAUC	11	7	109	56	3.11472	7.44033	0.000705875	0.00354618
MIR319f	CUUGGACUGAAGGGAGCUCCC	652	706	101	66	-3.12484	10.508	0.000784828	0.00376361
MIR399b	UGCCAAAGGAGAGUUGCCCUA	5	10	1866	1	6.96876	10.871	0.000782583	0.00376361
MIR171l	UGAUUGAGCCGUGCCAAUAUU	0	0	16	18	7.03367	5.19498	0.00081918	0.00384105
miR396-3p	GUUCAAUAAAGCUGUGGGAAG	1511	1882	30723	8106	3.4838	15.2789	0.00126932	0.00582231
miR396-5p	UUCCACAGCUUUCUUGAACUG	1198	834	7277	6976	2.68782	13.8058	0.00137589	0.00617687
MIR319g	UUGGACUGAAGGGAGCUCCC	521	590	95	58	-2.95699	10.2397	0.00152982	0.00672482
MIR396l	UUCCACAGCUUUCUUGAACUGU	1201	834	7278	6976	2.6859	13.8062	0.00156444	0.00673668
MIR167h	UGAAGCUGCCAGCAUGAUCUGC	20	17	78	193	2.64056	8.04151	0.00175795	0.00741857
MIR156b	UUUGACAGAAGAUAGAGAGCAC	54	14	347	136	2.81336	9.00814	0.00184503	0.00756145
MIR167i	UGAAGCUGCCAGCAUGAUCUG	20	17	78	191	2.63082	8.03333	0.00186349	0.00756145
MIR156c	UUGACAGAAGAUAGAGAGCAC	54	14	347	136	2.81345	9.00814	0.00203071	0.00808453
MIR167k	UGAAGCUGCCAGCAUGAUCU	16	14	62	153	2.60716	7.72312	0.0020966	0.00819226
MIR167d	UGAAGCUGCCAGCAUGAUCUGG	35	21	98	241	2.38047	8.39433	0.00227225	0.00871718
MIR167e	UGAAGCUGCCAGCAUGAUCUGA	22	17	82	200	2.62671	8.10031	0.00232784	0.00877096
MIR171f	UUGAGCCGCGCCAAUAUCACU	39	17	2	1	-4.2075	5.95542	0.00247161	0.0091493
MIR156aa	UGCUCACUCUCUAUCUGUCACC	32	7	0	1	-5.1174	5.45316	0.00285097	0.0103716
MIR408g	AUGCACUGCCUCUUCCCUGGC	228	140	25	63	-2.27003	8.73333	0.00300961	0.0107632
MIR162-3p	UCGAUAAACCUCUGCAUCCAG	1520	2088	13173	12057	2.66192	14.6377	0.00321028	0.0112762
MIR396e	AAGCUCAAGAAAGCUGUGGGA	2	0	50	11	4.78854	6.05261	0.00325995	0.0112762
MIR162b	UUGAUAAACCUCUGCAUCCAG	2	0	41	14	4.6106	5.90225	0.00383267	0.0126405
MIR319h	CUUGGACUGAAGGGAGCUCCU	499	492	93	73	-2.69292	10.1029	0.00383407	0.0126405
MIR396b	GCUCAAGAAAGCUGUGGGAGA	2	0	54	11	4.88599	6.13587	0.00382812	0.0126405
MIR171n	UGAUUGAGCCGUGCCAAUAU	0	0	8	13	6.31269	4.64794	0.00401585	0.0130361
MIR162g	UCGAUAAACCUCUGCAUCCGG	188	187	1007	986	2.27083	11.0331	0.00415001	0.0132675
MIR162f	UCGAUAAACCUCUGCAUCCA	191	199	999	984	2.20462	11.0368	0.00421317	0.0132683
MIR168f	UCGCUUGGUGCAGGUCGGG	11	16	161	46	2.88405	7.82446	0.00478336	0.0148425
MIR156a	GCUCUCUAUGCUUCUGUCAUCA	12	2	91	43	3.21025	7.15026	0.0054958	0.0161057
MIR162-5p	GGAGGCAGCGGUUCAUCGAUC	7	7	76	41	2.95992	6.97984	0.00548372	0.0161057
MIR319l	UUGGACUGAAGGGAGCUCCU	401	396	86	60	-2.55261	9.81033	0.00531197	0.0161057
MIR408f	CUGCACUGCCUCUUCCCUGGC	82	47	11	10	-2.7227	7.19672	0.00534488	0.0161057
MIR408h	UGCACUGCCUCUUCCCUGGC	80	47	11	10	-2.70107	7.1788	0.00573677	0.0165816
MIR167g	UGAAGCUGCCAGCAUGAUCUU	20	14	64	161	2.49859	7.79982	0.00618044	0.0171589
MIR171a	UAAUUGAGCCGUGCCAAUAUC	0	0	12	6	6.19094	4.55267	0.00604453	0.0171589
miR398-3p	UGUGUUCUCAGGUCGCCCCUG	3291	651	205	579	-2.51956	12.0598	0.00614136	0.0171589
MIR156ab	GCUCACUCUCUAUCUGUCACC	30	5	0	1	-4.9608	5.32263	0.00636507	0.017442
MIR171b	AGAUAUUGGUGCGGUUCAAUC	0	0	13	5	6.21011	4.5639	0.00680524	0.0178876
MIR395j	GUGAAGUGUUUGGGGGAACUC	0	0	9	5	5.81806	4.30635	0.00683172	0.0178876
MIR395l	UGAAGUGUUUGGGGGAACUC	0	0	9	5	5.8181	4.30635	0.0068668	0.0178876
MIR8175a	GAUCCCCGGCAACGGCGCCA	58	10	1	4	-3.87078	6.20147	0.00663804	0.0178876
MIR395i	AUGAAGUGUUUGGGGGAACUC	0	0	9	5	5.81827	4.30635	0.00700399	0.0180225
MIR157a	GCUCUCUAUGCUUCUGUCAUC	12	2	83	41	3.09452	7.05149	0.00722164	0.0183213
MIR167f	UGAAGCUGCCAGCAUGAUCUUA	20	14	64	161	2.49857	7.79982	0.00729379	0.0183213
MIR396h	UUCAAUAAAGCUGUGGGAAG	242	300	1378	1053	2.04319	11.3857	0.00740136	0.0183728
MIR399l	UGCCAAAGGAGAAUUGCCCUG	2	0	124	0	5.8901	7.03616	0.00754509	0.0185118
MIR395k	UUGAAGUGUUUGGGGGAACUC	0	0	12	5	6.12261	4.50355	0.00815782	0.019785
MIR393b	AUCAUGCUAUCCCUUUGGAUU	0	0	8	5	5.70353	4.23442	0.00848985	0.0203564
MIR166h	UCUCGGACCAGGCUUCAUUCC	207	229	51	91	-1.81913	9.08406	0.0094577	0.0224222
MIR166v	UCGGACCAGGCUUCAUUCC	207	229	51	91	-1.81914	9.08406	0.00972046	0.0227891
MIR319j	UUGGACUGAAGGGAGCUCCUU	409	406	96	85	-2.29839	9.88209	0.0104801	0.0243001
MIR319i	UUGGACUGAAGGGAGCUCCUUC	410	410	96	85	-2.30748	9.88961	0.0107867	0.024739
MIR319k	UUUGGACUGAAGGGAGCUCCU	413	410	105	79	-2.27263	9.90049	0.0134451	0.0305045
MIR156ac	CGACAGAAGAGAGUGAGCAC	21	7	1	1	-3.76642	5.12149	0.0140482	0.0308767
MIR156y	CGACAGAAGAGAGUGAGCAUA	19	7	1	1	-3.66423	5.04422	0.0140006	0.0308767
MIR399c	CGCCAAAGGAGAGUUGCCCUG	0	0	35	0	7.27475	5.3684	0.0137677	0.0308767
MIR167j	UGAAGCUGCCAGCAUGAUCUC	29	24	69	193	2.06659	8.0753	0.0143961	0.0313152
MIR160a	UGCCUGGCUCCCUGUAUGCCAUU	98	23	12	9	-2.58606	7.10196	0.0160744	0.0346092
MIR160b	UGCCUGGCUCCCUGUAUGCCAUC	98	23	12	9	-2.58603	7.10196	0.0162557	0.0346341
MIR160c	UGCCUGGCUCCCUGUAUGCCA	98	23	12	9	-2.586	7.10196	0.0164143	0.0346341
MIR858b	CUCGUUGUCUGUUCGACCUUG	14	12	55	80	2.1923	7.19083	0.0180516	0.0377118
MIR156u	CUGACAGAAGAUAGAGAGCAU	0	0	5	6	5.4202	4.06527	0.0206321	0.0426801
MIR398f	UAUGUUCUCAGGUCGCCCCUG	43	0	0	1	-5.24889	5.54966	0.0229192	0.0469509
MIR396c	CUCAAGAAAGCUGUGGGAGA	2	0	30	4	3.97198	5.36861	0.0238527	0.0483934
MIR398k	CGUGUUCUCAGGUCGCCCCUG	3221	951	307	977	-1.91022	12.2599	0.0266033	0.05346
MIR156k	UGACAGAAGAGAGUGAGUAC	13	19	46	99	1.94351	7.29957	0.0315687	0.0622523
MIR172f	GGAAUCUUGAUGAUGCUGCAU	6	7	0	1	-3.59176	4.33665	0.0313811	0.0622523
MIR166y	UCGGACCAGGCUUCAUUCUC	126	152	53	52	-1.55063	8.51159	0.0346252	0.0676475
MIR398j	UGUGUUCUCAGGUCGCCCCCG	28	14	4	3	-2.64953	5.71641	0.035471	0.0686641
MIR165a	UCGGACCAGGCUUCAUCCCC	3	9	1	0	-3.43122	4.2931	0.0410956	0.0788288
MIR396j	UUCCACGGCUUUCUUGAACC	1	0	7	5	3.2005	4.23007	0.0432808	0.0822725
MIR398e	UGUGUUCCCAGGUCGCCCCUG	18	3	0	3	-2.90782	4.84487	0.049404	0.0930736
MIR399k	UGCCAAAGGAGAUUUGCCCGG	0	0	11	0	5.60283	4.14917	0.0504225	0.0941518
MIR171m	CGAUGUUGGUGAGGUUCAAUC	27	37	9	1	-2.68367	6.28599	0.0534248	0.0988827
MIR168a	UCGCUUGGUGCAGGUCGAGAA	0	2	14	5	3.0177	4.73273	0.0647969	0.118888
MIR162a	UCGAUAAGCCUCUGCAUCCAG	5	10	43	24	2.03528	6.35868	0.0734581	0.133618
MIR399d	UGCCAAAGGAGAGCUGCCCUG	1	0	19	0	4.0284	4.72672	0.077477	0.139724
MIR160f	UGCCUGGCUCCCUGUAUGCC	33	12	6	4	-2.22585	5.85431	0.0782502	0.139922
MIR160e	UGCCUGGCUCCCUGUAUGCCG	33	14	7	4	-2.1465	5.92659	0.0800169	0.141879
MIR396f	UUCCACGGCUUUCUUGAACUG	6	2	20	16	2.0412	5.53509	0.0810489	0.142511
MIR156l	CUGACAGAAGAUAGAGAGCAC	2	0	5	8	2.40766	4.32967	0.0883856	0.152864
MIR6478a	CCGACCUUAGCUCAGUUGGUG	363	241	155	95	-1.34965	9.64725	0.0880879	0.152864
MIR156n	UGACAGAAGAUAGAGAGCAC	2	0	5	8	2.40814	4.32967	0.0928219	0.156683
MIR156v	CUGACAGAAGAGAGUGAGCA	83	94	153	309	1.16653	9.12427	0.0921943	0.156683
MIR172k	UGGAAUCUUGAUGAUGCUGCAG	9	9	1	4	-2.00993	4.8188	0.0926179	0.156683
MIR172j	GGAAUCUUGAUGAUGCUGCAGCAG	9	9	1	4	-2.01032	4.8188	0.0944862	0.158227
MIR172l	GGAAUCUUGAUGAUGCUGCAG	9	9	1	4	-2.01113	4.8188	0.0985027	0.163654
MIR159i	CUUGGAUUGAAGGGAGCUCUA	706	588	1694	1638	1.23417	12.0127	0.0999279	0.164725
MIR166u	UCGGACCAGGCUUCAUUCCU	273	309	117	171	-1.19914	9.65782	0.109267	0.17771
MIR858e	UCUCGUUGUCUGUUCGACCUU	3	2	9	13	1.92055	4.93891	0.10949	0.17771
MIR166t	UCGGACCAGGCUUCAUUCCUA	276	309	118	174	-1.18714	9.66838	0.111727	0.179957
MIR164l	UGGAGAAGCAGGGCACGUGAG	13	7	2	3	-2.09991	4.91068	0.115906	0.183882
MIR5072a	CGAUUCCCCAGCGGAGUCGCCA	5	5	0	3	-1.87835	4.24255	0.115248	0.183882
MIR164j	UGGAGAAGCAGGGCACGUGAA	13	7	2	3	-2.0999	4.91068	0.117382	0.184833
MIR166p	UCGGACCAGGCUUCAUUCCUU	287	317	120	189	-1.15776	9.72253	0.118814	0.185702
miR2109-5p	UGCGAGUGUCUUCGCCUCUGA	843	1239	1264	4971	1.29709	12.7642	0.12314	0.191048
MIR172-3p	AGAAUCUUGAUGAUGCUGCAU	7	0	15	19	2.13178	5.41705	0.125317	0.193006
MIR171d	UUGAGCCGCGUCAAUAUCUCC	54	2	8	0	-2.68224	6.04106	0.142551	0.21639
MIR403b	UUAGAUUCACGCACAAACUUG	36	16	6	11	-1.76564	6.12673	0.142496	0.21639
MIR166g	UCGGACCAGGCUUCAUUCCUC	302	330	133	205	-1.09128	9.80776	0.145728	0.219632
miR159-5p	UUUGGAUUGAAGGGAGCUCUA	55956	52824	142647	113906	1.1225	18.3309	0.148742	0.222586
MIR166k	GGAAUGUUGUCUGGCUCGGGG	9	14	26	49	1.4787	6.52088	0.157949	0.2347
MIR172a	UGAGAAUCUUGAUGAUGCUGCAU	8	0	15	19	1.94753	5.44713	0.160591	0.236956
MIR166s	UCGGACCAGGCUUCAUUCCC	305	311	129	220	-1.01554	9.79282	0.17576	0.257537
MIR3630a	UGUGGGAAUCUCUCUGAUGCUU	20	19	5	11	-1.47761	5.84273	0.181407	0.263979
MIR166m	CUCGGACCAGGCUUCAUUCCC	306	312	131	224	-0.995905	9.80394	0.183288	0.264889
MIR171p	UUGAGCCGCGUCAAUAUCUCA	15	0	2	0	-2.73479	4.50345	0.187436	0.269041
MIR403a-3p	UUAGAUUCACGCACAAACUCG	239	242	93	191	-0.973343	9.45266	0.202949	0.289339
MIR477d	UCUCUCCCUCAAGGGCUUCUC	6	10	4	1	-1.72637	4.75772	0.215743	0.305516
MIR319q	UGGACUGAAGGGAGCUCCUUC	11	7	5	1	-1.6002	4.88877	0.221051	0.309209
MIR477c	CUCUCCCUCAAGGGCUUCUC	6	10	4	1	-1.72537	4.75772	0.221282	0.309209
MIR477b	CCUCUCCCUCAAGGGCUUCUC	6	10	4	1	-1.72434	4.75772	0.227185	0.315368
MIR159t	UUUGGUUUGAAGGGAGCUCUA	6	5	18	14	1.40569	5.51888	0.235541	0.322722
MIR166w	UCUCGGACCAGGCUUCAUUC	27	31	13	14	-1.25176	6.42367	0.235042	0.322722
miR166-5p	GGAAUGUUGUCUGGCUCGAGG	849	574	1187	1715	0.86391	11.8924	0.240919	0.327961
MIR166aa	CGGACCAGGCUUCAUUCCCC	14	5	23	30	1.33211	6.13199	0.269829	0.364961
MIR159j	UUUGGAUUGAAGGGAGCUCCU	4660	4132	9170	8077	0.849134	14.5182	0.31311	0.420803
MIR159s	UUUGGACUGAAGGGAGCUCUA	160	145	326	218	0.737343	9.61229	0.334176	0.446273
MIR159o	AUUGGAUUGAAGGGAGCUCCU	84	105	63	63	-0.734475	8.21834	0.352917	0.468337
MIR159g	UUUGGAUUGAAGGGAGCUCUG	20425	18386	36457	31633	0.689008	16.5598	0.356162	0.469689
MIR156t	UGACAGAAGAGAGUGAGCAUA	158	157	223	336	0.644022	9.60465	0.38144	0.498303
MIR159f	UUUGGAUUGAAGGGAGCUCUU	20732	18794	35748	32380	0.658771	16.5678	0.382583	0.498303
MIR159r	UUGGAUUGAAGGGAGCUCCA	35	31	57	61	0.691714	7.42477	0.404302	0.523361
MIR827b	UUAGAUGACCAUCAACAAACA	17	2	12	33	1.05212	5.94002	0.414219	0.532928
MIR397g	UCAUUGAGUGCAGCGUUGAUGU	10	2	2	4	-1.12046	4.5388	0.424248	0.539255
MIR397k	UCAUUGAGUGCAGCGUUGAUG	10	2	2	4	-1.12045	4.5388	0.423204	0.539255
MIR827c	UUAGAUGACCAUCAACAAACU	6	2	11	6	0.997254	4.90203	0.437746	0.553081
MIR166o	UCGGACCAGGCUUCAUUCCCU	7082	6899	4007	6368	-0.618403	14.4286	0.446488	0.560768
MIR159p	AUUGGAUUGAAGGGAGCUCCG	76	99	64	65	-0.592672	8.16515	0.452057	0.561753
MIR166n	UCGGACCAGGCUUCAUUCCCUU	7087	6903	4014	6373	-0.617561	14.4299	0.452597	0.561753
MIR159k	CUUGGAUUGAAGGGAGCUCU	259	211	411	380	0.625802	10.1588	0.458537	0.562105
MIR159q	AUUGGAUUGAAGGGAGCUCCA	81	101	68	70	-0.551841	8.23491	0.460989	0.562105
MIR171o	UUGAGCCGCGUCAAUAUCUCU	37	12	20	0	-1.20807	6.17409	0.463537	0.562105
MIR390b	GAGCUCAGGAGGGAUAGCGCC	2	2	2	8	1.04593	4.26098	0.462573	0.562105
MIR159h	UUUGGAUUGAAGGGAGCUCUC	20376	18372	34491	30999	0.631495	16.5223	0.478911	0.57743
MIR160d	GCGUAUGAGGAGCCAUGCAUA	12	3	4	4	-0.996682	4.80551	0.523831	0.620945
MIR166q	UCGGACCAGGCUUCAUUCCCGU	416	403	292	339	-0.531353	10.3771	0.522453	0.620945
MIR166r	UCGGACCAGGCUUCAUUCCCG	416	403	291	339	-0.533996	10.376	0.520913	0.620945
MIR159m	CUUGGAUUGAAGGGAGCUCCU	50	47	70	81	0.483249	7.84055	0.544565	0.641917
MIR159l	CUUGGAUUGAAGGGAGCUCC	50	47	70	81	0.483259	7.84055	0.54823	0.642648
MIR159a	UUUGGAUUGAAAGGAGCUCUU	16	12	22	27	0.650211	6.24108	0.55459	0.642959
MIR477a	CUCUCCCUCAAGGGCUUCUCU	6	10	22	6	0.742492	5.60264	0.554344	0.642959
miR166-3p	UCGGACCAGGCUUCAUUCCCC	11177	11450	6877	11750	-0.478046	15.182	0.573957	0.661776
MIR166j	UCGGACCAGGCUUCAUUCCCCC	11450	11717	7085	12110	-0.468734	15.2199	0.586473	0.672532
MIR159n	CUUGGAUUGAAGGGAGCUCCC	54	49	70	81	0.398134	7.8755	0.624619	0.712403
MIR398c	UGUGUUCUCAGGUCACCCCUC	14	3	9	0	-0.841907	4.97874	0.665236	0.754649
MIR319m	CUUGGACUGAAGGGAGCUCC	63	51	49	51	-0.327153	7.65678	0.672416	0.756153
MIR397c	AUUGAGUGCAGCGUUGAUGAA	13	10	18	18	0.507161	5.91151	0.673729	0.756153
MIR164g	UGGAGAAGCAGGGCACGUGCU	70	31	58	22	-0.363615	7.4533	0.685042	0.757168
MIR164i	UGGAGAAGCAGGGCACGUGC	65	31	54	19	-0.419057	7.36213	0.680637	0.757168
MIR319n	AUUGGACUGAAGGGAGCUCC	44	33	58	47	0.334617	7.43018	0.685399	0.757168
MIR6300a	GUCGUUGUAGUAUAGUGG	9	2	2	6	-0.627201	4.57914	0.715559	0.786369
MIR164k	UGGAGAAGCAGGGCACGUGUG	34	12	22	13	-0.452149	6.34563	0.727999	0.794537
MIR319p	UUUUGGACUGAAGGGAGCUCC	50	44	65	60	0.280788	7.68348	0.730522	0.794537
MIR166z	UCGGACCAGGCUUCAUCCCCC	54	63	44	67	-0.264491	7.7328	0.734633	0.794911
MIR319o	UUGGACUGAAGGGAGCUCC	38	30	47	43	0.278395	7.23049	0.756739	0.814653
MIR166a	GGAAUGUUGUCUGGCACGAGG	6	9	4	9	-0.419371	5.01369	0.784324	0.840063
MIR156d	UGACAGAAGAGAGUGAGCACA	306	326	271	351	-0.193281	10.1562	0.820527	0.864767
MIR156f	CUGACAGAAGAGAGUGAGCAC	311	321	271	352	-0.190031	10.1565	0.822322	0.864767
MIR164e	UGGAGAAGCAGGGCACGUGCAA	259	152	368	104	0.189811	9.7076	0.828383	0.864767
MIR164f	UGGAGAAGCAGGGCACGUGCA	259	152	367	104	0.186536	9.70589	0.83198	0.864767
MIR164h	UGGAGAAGCAGGGCACGUGCG	72	37	71	24	-0.221515	7.62529	0.813931	0.864767
MIR166ad	UCGAACCAGGCUUCAUUCCCC	7	10	11	3	-0.338202	5.18512	0.827306	0.864767
MIR156e	UGACAGAAGAGAGUGAGCACU	301	321	275	352	-0.157549	10.15	0.855913	0.872452
MIR156j	UGACAGAAGAGAGUGAGCAC	299	319	271	351	-0.16103	10.1392	0.852995	0.872452
MIR166ab	UUGGACCAGGCUUCAUUCCCC	15	9	12	20	0.239057	5.82421	0.844525	0.872452
MIR2109b	UGCGAGUGUCUUCGCCUCUG	34	19	11	63	0.213782	6.84703	0.85493	0.872452
MIR394a	UUGGCAUUCUGUCCACCUCCAU	194	110	119	205	-0.0832299	9.13812	0.909261	0.917962
MIR394b	UUGGCAUUCUGUCCACCUCC	194	110	119	205	-0.0832297	9.13812	0.909212	0.917962
MIR398a-3p	UGUGUUCUCAGGUCACCCCUU	54	23	81	0	0.152904	7.31262	0.925174	0.92958
MIR894a	CGUUUCACGUCGGGUUCACC	10	21	15	24	0.118215	6.12981	0.940598	0.940598

## Sheet: TableS9
Table S9. Deregulated conserved miRNAs in root and pollen.
ID	sequence	root1	root2	pollen1	pollen2	logFC	logCPM	PValue	FDR
MIR167j	UGAAGCUGCCAGCAUGAUCUC	29	24	5191	5860	6.51188	12.8349	3.43419e-53	7.86429e-51
MIR167g	UGAAGCUGCCAGCAUGAUCUU	20	14	2085	1960	5.70547	11.4035	7.34793e-44	8.41338e-42
MIR167f	UGAAGCUGCCAGCAUGAUCUUA	20	14	2087	1961	5.70655	11.4045	1.47578e-43	1.12652e-41
miR167c-5p	UGAAGCUGCCAGCAUGAUCUA	23	17	1905	1809	5.34708	11.2891	4.68939e-40	2.68468e-38
MIR167b	UGAAGCUGCCAGCAUGAUCUAA	25	17	1928	1835	5.29943	11.3089	6.18518e-40	2.83281e-38
MIR156x	UUGACAGAAGAUAGAGAGC	3	5	1264	1013	6.92542	10.569	2.33441e-39	8.90968e-38
MIR167k	UGAAGCUGCCAGCAUGAUCU	16	14	1213	1130	5.08949	10.6393	7.84964e-39	2.56795e-37
MIR167h	UGAAGCUGCCAGCAUGAUCUGC	20	17	1232	1147	4.81093	10.6694	7.42624e-37	2.12576e-35
MIR167i	UGAAGCUGCCAGCAUGAUCUG	20	17	1232	1147	4.81092	10.6694	1.04109e-36	2.649e-35
MIR167e	UGAAGCUGCCAGCAUGAUCUGA	22	17	1232	1150	4.7407	10.6734	2.98412e-36	6.83362e-35
MIR156c	UUGACAGAAGAUAGAGAGCAC	54	14	2961	2823	5.27896	11.924	5.13806e-29	1.06965e-27
MIR156b	UUUGACAGAAGAUAGAGAGCAC	54	14	2961	2823	5.27899	11.924	5.61572e-29	1.07167e-27
MIR167d	UGAAGCUGCCAGCAUGAUCUGG	35	21	1237	1155	4.23916	10.6997	5.02383e-27	8.84967e-26
MIR395a	CUGAAGUGUUUGGGGGGACCC	0	2	329	382	7.17036	8.93955	3.80173e-25	6.21855e-24
MIR395h	CUGAAGUGUUUGGGGGAACUCC	2	3	408	229	5.74978	8.79697	2.97892e-19	4.54782e-18
MIR395g	CUGAAGUGUUUGGGGGAACUC	2	3	408	225	5.74009	8.78834	1.98089e-18	2.83516e-17
MIR156a	GCUCUCUAUGCUUCUGUCAUCA	12	2	389	655	5.06444	9.50302	3.07033e-18	4.13592e-17
MIR827a	UUAGAUGACCAUCAACGAACA	0	0	169	151	9.84819	7.84759	3.858e-18	4.90823e-17
MIR319d	UUGGACUGAAGGGAGCUCCCU	1834	1795	503	585	-2.94199	12.5866	6.93347e-18	8.35665e-17
MIR156u	CUGACAGAAGAUAGAGAGCAU	0	0	160	132	9.71558	7.72578	1.45232e-17	1.66291e-16
MIR157a	GCUCUCUAUGCUUCUGUCAUC	12	2	358	634	4.99198	9.43397	2.3099e-17	2.51889e-16
MIR390a	AAGCUCAGGAGGGAUAGCGCC	28	10	568	580	3.75964	9.68792	3.65997e-17	3.80969e-16
MIR156l	CUGACAGAAGAUAGAGAGCAC	2	0	156	150	5.97838	7.80433	1.23418e-15	1.22882e-14
MIR156n	UGACAGAAGAUAGAGAGCAC	2	0	149	142	5.90598	7.73847	3.90867e-15	3.63432e-14
MIR858d	UUCGUUGUCUGUUCGACCUGA	81	33	1	0	-7.54514	7.29141	3.9676e-15	3.63432e-14
MIR403a-3p	UUAGAUUCACGCACAAACUCG	239	242	83	94	-2.64637	9.70001	1.00213e-12	8.82647e-12
MIR396k	UUCCACAGCUUUCUUGAACUU	920	1010	11529	12794	2.44097	14.1974	5.45241e-12	4.62445e-11
MIR1511a	ACCUAGCUCUGAUACCAUGAA	17	37	534	588	3.12919	9.70971	3.34122e-11	2.73264e-10
MIR397c	AUUGAGUGCAGCGUUGAUGAA	13	10	229	230	3.12469	8.46487	4.3527e-11	3.43713e-10
MIR858a	UUCGUUGUCUGUUCGACCUUG	111	54	4	16	-4.16526	7.93182	5.11733e-11	3.90623e-10
MIR156k	UGACAGAAGAGAGUGAGUAC	13	19	422	263	3.19327	9.00878	8.69118e-11	6.42026e-10
MIR171f	UUGAGCCGCGCCAAUAUCACU	39	17	0	0	-8.4845	6.24663	4.12062e-10	2.94882e-09
MIR171j	UUGAGCCGUGCCAAUAUCACA	0	0	44	60	8.23322	6.40965	3.2549e-09	2.2587e-08
MIR171m	CGAUGUUGGUGAGGUUCAAUC	27	37	4	1	-4.81417	6.55891	3.85383e-09	2.59567e-08
MIR398a-3p	UGUGUUCUCAGGUCACCCCUU	54	23	5	3	-4.35422	6.79361	5.00168e-09	3.27253e-08
MIR156t	UGACAGAAGAGAGUGAGCAUA	158	157	1855	1190	2.0635	11.2703	9.40643e-09	5.93284e-08
MIR319e	UUGGACUGAAGGGAGCUCCCA	642	738	386	432	-1.97224	11.3555	9.58581e-09	5.93284e-08
MIR408d	UGCACUGCCUCUUCCCUGGCUG	122	58	26	29	-2.85121	8.18159	9.99052e-09	6.0206e-08
miR408-3p	UGCACUGCCUCUUCCCUGGCU	122	58	26	29	-2.85117	8.18159	1.1083e-08	6.50768e-08
MIR171o	UUGAGCCGCGUCAAUAUCUCU	37	12	0	0	-8.27463	6.04559	1.5291e-08	8.75411e-08
MIR156e	UGACAGAAGAGAGUGAGCACU	301	321	2906	2258	1.8392	12.0749	2.53868e-08	1.41794e-07
MIR319f	CUUGGACUGAAGGGAGCUCCC	652	706	394	461	-1.87979	11.3467	2.7553e-08	1.5023e-07
MIR156j	UGACAGAAGAGAGUGAGCAC	299	319	2820	2214	1.81177	12.0444	4.92098e-08	2.62071e-07
MIR156d	UGACAGAAGAGAGUGAGCACA	306	326	2878	2260	1.80903	12.0743	5.74947e-08	2.92584e-07
MIR408f	CUGCACUGCCUCUUCCCUGGC	82	47	19	23	-2.77151	7.71929	5.70475e-08	2.92584e-07
MIR156f	CUGACAGAAGAGAGUGAGCAC	311	321	2829	2227	1.78848	12.0558	5.92211e-08	2.94818e-07
MIR858c	UUUCGUUGUCUGUUCGACCUU	31	37	6	5	-3.80358	6.70654	6.99875e-08	3.41003e-07
MIR408h	UGCACUGCCUCUUCCCUGGC	80	47	19	23	-2.75079	7.70118	7.28732e-08	3.47666e-07
MIR156v	CUGACAGAAGAGAGUGAGCA	83	94	1003	683	2.03385	10.4326	1.11661e-07	5.21842e-07
MIR396e	AAGCUCAAGAAAGCUGUGGGA	2	0	53	55	4.48288	6.49087	1.27442e-07	5.83683e-07
MIR319i	UUGGACUGAAGGGAGCUCCUUC	410	410	314	303	-1.6168	10.6719	1.65768e-07	7.44332e-07
MIR396b	GCUCAAGAAAGCUGUGGGAGA	2	0	53	57	4.51114	6.51322	2.73593e-07	1.20486e-06
MIR319h	CUUGGACUGAAGGGAGCUCCU	499	492	334	348	-1.74413	10.9138	2.82063e-07	1.21873e-06
MIR319g	UUGGACUGAAGGGAGCUCCC	521	590	358	404	-1.76022	11.087	3.99987e-07	1.69624e-06
MIR319j	UUGGACUGAAGGGAGCUCCUU	409	406	314	303	-1.60743	10.6648	4.73934e-07	1.97329e-06
MIR396a	GCUCAAGAAAGCUGUGGGAAA	2	2	70	60	3.78079	6.75105	6.28023e-07	2.56817e-06
MIR168g	CCCGCCUUGCAUCAACUGAAU	105	159	1051	1278	1.90455	10.9241	1.24092e-06	4.98544e-06
MIR319k	UUUGGACUGAAGGGAGCUCCU	413	410	320	315	-1.58	10.6859	1.92868e-06	7.61494e-06
MIR319l	UUGGACUGAAGGGAGCUCCU	401	396	305	298	-1.60792	10.632	3.34732e-06	1.29921e-05
MIR168d	UCGCUUGGUGCAGGUCGGGAA	126	190	1182	1345	1.76198	11.0707	4.79527e-06	1.83019e-05
MIR394b	UUGGCAUUCUGUCCACCUCC	194	110	84	114	-1.77556	9.1522	1.33384e-05	5.00737e-05
MIR394a	UUGGCAUUCUGUCCACCUCCAU	194	110	84	114	-1.77555	9.1522	1.37136e-05	5.06519e-05
MIR159o	AUUGGAUUGAAGGGAGCUCCU	84	105	65	48	-1.96348	8.47943	1.48439e-05	5.39563e-05
MIR171e	UGAUUGAGCCGUGCCAAUAUC	2	0	31	48	4.04035	6.12189	1.72035e-05	6.15564e-05
MIR396i	UUCCACGGCUUUCUUGAACUU	1	3	43	61	3.44518	6.49162	2.26029e-05	7.96316e-05
MIR159p	AUUGGAUUGAAGGGAGCUCCG	76	99	65	47	-1.86867	8.39217	6.96196e-05	0.000241559
MIR159q	AUUGGAUUGAAGGGAGCUCCA	81	101	73	48	-1.81146	8.45966	8.75403e-05	0.000299205
MIR8175a	GAUCCCCGGCAACGGCGCCA	58	10	4	9	-3.43996	6.65256	0.000100846	0.000339614
MIR171d	UUGAGCCGCGUCAAUAUCUCC	54	2	1	3	-4.737	6.25966	0.000136226	0.000452111
MIR171g	UUGAGCCGUGCCAAUAUCACG	1	0	21	31	4.33465	5.61582	0.000178917	0.000585315
MIR396n	GUUCAAUAAAGCUGUGGGAAA	389	602	3456	2314	1.29443	12.3696	0.000806574	0.00260149
MIR396o	GUUCAAUAAAGCUGUGGGAA	231	408	2391	1543	1.36492	11.7989	0.00090801	0.00288798
miR396-3p	GUUCAAUAAAGCUGUGGGAAG	1511	1882	10489	7823	1.20293	14.0606	0.000937002	0.00293936
MIR168c	UCGCUUGGUGCAGGUCGGGAC	28	28	173	182	1.46153	8.36726	0.00104997	0.00324924
MIR162f	UCGAUAAACCUCUGCAUCCA	191	199	197	217	-1.12166	9.74337	0.00125961	0.00384602
MIR156w	UUGACAGAAGAUGGAGAGCAC	0	0	11	17	6.3533	4.90592	0.0013026	0.00392493
MIR168e	UCGCUUGGUGCAGGUCGGGA	28	28	171	167	1.39027	8.31595	0.00169214	0.00503246
MIR7125a	CGAACUUAUUGCAACUAGCUU	19	24	129	155	1.50866	8.05067	0.00185093	0.00543415
MIR162g	UCGAUAAACCUCUGCAUCCGG	188	187	190	205	-1.12939	9.68056	0.00212673	0.00616482
MIR395l	UGAAGUGUUUGGGGGAACUC	0	0	20	8	6.34516	4.90187	0.00223432	0.00639573
MIR5072a	CGAUUCCCCAGCGGAGUCGCCA	5	5	0	0	-6.06682	4.1538	0.00226232	0.00639595
MIR395i	AUGAAGUGUUUGGGGGAACUC	0	0	20	8	6.34513	4.90187	0.00234891	0.00648969
MIR395j	GUGAAGUGUUUGGGGGAACUC	0	0	20	8	6.34513	4.90187	0.00235216	0.00648969
MIR395k	UUGAAGUGUUUGGGGGAACUC	0	0	20	8	6.34511	4.90187	0.00245235	0.00668557
MIR403b	UUAGAUUCACGCACAAACUUG	36	16	11	17	-2.0267	6.54176	0.00259417	0.006989
MIR156r	UUGACAGAAGAUAGAGGGCAC	0	0	19	7	6.23922	4.82551	0.00330588	0.00862517
MIR160d	GCGUAUGAGGAGCCAUGCAUA	12	3	61	61	1.8671	6.84651	0.00333617	0.00862517
MIR171i	UUGAGCCGUGCCAAUAUCACU	0	0	9	9	5.72306	4.46886	0.00335214	0.00862517
MIR408g	AUGCACUGCCUCUUCCCUGGC	228	140	131	221	-1.22583	9.5841	0.00333159	0.00862517
MIR171h	UUGAGCCGUGCCAAUAUCAC	0	0	9	9	5.72306	4.46886	0.00354997	0.00893344
MIR398b	GGUGUUCUCAGGUCGCCCCUG	193	16	46	45	-2.25225	8.41581	0.0035298	0.00893344
MIR397j	CCAUUGAGUGCAGCGUUGAUG	2	2	25	28	2.49307	5.73319	0.00378633	0.00942467
MIR397l	AUUGAGUGCAGCGUUGAUGAC	6	2	39	37	2.06162	6.21574	0.00386637	0.00952041
MIR397e	UAUUGAGUGCAGCGUUGAUGA	6	2	38	37	2.04333	6.20182	0.00430127	0.0104786
MIR397f	AUUGAGUGCAGCGUUGAUGA	6	2	38	37	2.04353	6.20182	0.00447712	0.0107922
MIR162-3p	UCGAUAAACCUCUGCAUCCAG	1520	2088	1670	2362	-1.07151	12.9943	0.00461774	0.0110152
MIR397i	UUAUUGAGUGCAGCGUUGAUG	2	2	25	27	2.46533	5.71287	0.0051913	0.0122557
MIR171p	UUGAGCCGCGUCAAUAUCUCA	15	0	0	1	-4.54611	4.58136	0.00526679	0.0123071
MIR397h	AUUGAGUGCAGCGUUGAUGU	2	2	24	27	2.43765	5.69254	0.00573314	0.0131635
MIR894a	CGUUUCACGUCGGGUUCACC	10	21	8	9	-2.09127	5.88042	0.00574824	0.0131635
MIR827b	UUAGAUGACCAUCAACAAACA	17	2	80	68	1.83532	7.10379	0.00597392	0.0135448
MIR171l	UGAUUGAGCCGUGCCAAUAUU	0	0	8	8	5.55654	4.3611	0.00619507	0.0139085
MIR477b	CCUCUCCCUCAAGGGCUUCUC	6	10	0	5	-2.81548	4.87748	0.00694494	0.0154407
MIR477d	UCUCUCCCUCAAGGGCUUCUC	6	10	0	5	-2.8158	4.87748	0.0073667	0.0162209
MIR156y	CGACAGAAGAGAGUGAGCAUA	19	7	5	7	-2.22428	5.54872	0.00756597	0.016501
MIR159k	CUUGGAUUGAAGGGAGCUCU	259	211	328	245	-0.905701	10.0658	0.00778856	0.016669
MIR477c	CUCUCCCUCAAGGGCUUCUC	6	10	0	5	-2.81605	4.87748	0.00771972	0.016669
MIR159h	UUUGGAUUGAAGGGAGCUCUC	20376	18372	27881	19994	-0.896543	16.4418	0.0105199	0.022306
MIR393h	UUCCAAAGGGAUCGCAUUGAU	0	0	9	5	5.36509	4.24252	0.0118682	0.024934
MIR396c	CUCAAGAAAGCUGUGGGAGA	2	0	10	25	2.89008	5.22688	0.0120133	0.0250095
MIR393e	UUCCAAAGGGAUCGCAUUGAUC	0	0	10	5	5.46163	4.30229	0.012334	0.0254459
MIR159g	UUUGGAUUGAAGGGAGCUCUG	20425	18386	28446	20315	-0.872323	16.4525	0.0134031	0.0274046
MIR159f	UUUGGAUUGAAGGGAGCUCUU	20732	18794	28882	20725	-0.874422	16.4787	0.0136166	0.0275948
MIR166y	UCGGACCAGGCUUCAUUCUC	126	152	143	183	-0.988189	9.31156	0.0139638	0.0280501
MIR398f	UAUGUUCUCAGGUCGCCCCUG	43	0	3	7	-3.09214	6.02005	0.0146089	0.0290908
MIR166v	UCGGACCAGGCUUCAUUCC	207	229	219	326	-0.888993	9.98876	0.0166945	0.0327233
MIR393b	AUCAUGCUAUCCCUUUGGAUU	0	0	5	8	5.2665	4.18164	0.0167189	0.0327233
MIR397g	UCAUUGAGUGCAGCGUUGAUGU	10	2	43	41	1.65151	6.40233	0.0169952	0.0329821
MIR156ac	CGACAGAAGAGAGUGAGCAC	21	7	9	7	-1.92405	5.71344	0.0172812	0.0332555
MIR397k	UCAUUGAGUGCAGCGUUGAUG	10	2	43	41	1.6523	6.40233	0.0183202	0.0349611
MIR159s	UUUGGACUGAAGGGAGCUCUA	160	145	202	183	-0.862075	9.46742	0.0187263	0.0354408
MIR398c	UGUGUUCUCAGGUCACCCCUC	14	3	4	3	-2.34922	4.98279	0.0195872	0.0367662
MIR160a	UGCCUGGCUCCCUGUAUGCCAUU	98	23	45	55	-1.37559	7.88154	0.0204751	0.0381204
MIR160b	UGCCUGGCUCCCUGUAUGCCAUC	98	23	45	55	-1.3755	7.88154	0.0210381	0.0385505
MIR160c	UGCCUGGCUCCCUGUAUGCCA	98	23	45	55	-1.3755	7.88154	0.0210428	0.0385505
MIR166h	UCUCGGACCAGGCUUCAUUCC	207	229	225	334	-0.852444	10.002	0.0221434	0.0402448
MIR168f	UCGCUUGGUGCAGGUCGGG	11	16	73	78	1.26173	7.25057	0.0230453	0.0415541
MIR393c	UCCAAAGGGAUCGCAUUGAUCC	0	0	6	5	5.02892	4.0448	0.0258405	0.0462302
MIR319m	CUUGGACUGAAGGGAGCUCC	63	51	59	74	-0.962841	8.00981	0.0272585	0.0483892
MIR393d	UCCAAAGGGAUCGCAUUGAUCU	0	0	8	4	5.1481	4.11348	0.0277209	0.0488315
MIR172-3p	AGAAUCUUGAUGAUGCUGCAU	7	0	23	33	1.86187	5.86973	0.0328994	0.0575111
MIR399b	UGCCAAAGGAGAGUUGCCCUA	5	10	4	4	-2.09476	4.94539	0.0354182	0.0614453
MIR172j	GGAAUCUUGAUGAUGCUGCAGCAG	9	9	46	56	1.2996	6.7235	0.0400005	0.0683591
MIR172k	UGGAAUCUUGAUGAUGCUGCAG	9	9	46	55	1.28531	6.71364	0.0398194	0.0683591
MIR827c	UUAGAUGACCAUCAACAAACU	6	2	30	25	1.59858	5.8829	0.0403157	0.0683873
MIR172l	GGAAUCUUGAUGAUGCUGCAG	9	9	46	55	1.28524	6.71364	0.0408017	0.0687029
MIR393f	UCCAAAGGGAUCGCAUUGAUC	0	0	6	4	4.89475	3.97102	0.0418635	0.0699763
MIR395b	CUGAAGUGUUUGGGGGGACUC	0	0	6	4	4.89471	3.97102	0.0434728	0.0721397
MIR393g	AUCCAAAGGGAUCGCAUUGAUC	0	0	6	4	4.89468	3.97102	0.0446583	0.0735738
miR159-5p	UUUGGAUUGAAGGGAGCUCUA	55956	52824	89596	62564	-0.721808	17.9986	0.0458316	0.0749674
MIR156z	UGACAGAAGAGAGCGAGCAC	0	0	3	7	4.90095	3.97291	0.0463816	0.075329
MIR172a	UGAGAAUCUUGAUGAUGCUGCAU	8	0	23	33	1.67948	5.89667	0.0476082	0.0767765
MIR160e	UGCCUGGCUCCCUGUAUGCCG	33	14	15	27	-1.29844	6.60559	0.0507516	0.0807091
MIR6478a	CCGACCUUAGCUCAGUUGGUG	363	241	528	278	-0.761495	10.463	0.0505575	0.0807091
MIR3630a	UGUGGGAAUCUCUCUGAUGCUU	20	19	23	17	-1.15625	6.43854	0.0540492	0.0853605
MIR396p	UUCCACAGCUUUCUUGAACUA	827	802	2563	3204	0.621019	12.6019	0.0548454	0.0860247
MIR156aa	UGCUCACUCUCUAUCUGUCACC	32	7	73	112	1.12766	7.55882	0.0580899	0.0904938
MIR166o	UCGGACCAGGCUUCAUUCCCU	7082	6899	10197	10711	-0.624505	15.079	0.0598538	0.0926116
MIR166n	UCGGACCAGGCUUCAUUCCCUU	7087	6903	10221	10727	-0.622673	15.0807	0.0617469	0.0948996
MIR159i	CUUGGAUUGAAGGGAGCUCUA	706	588	1114	868	-0.578559	11.6511	0.0639668	0.0976561
MIR156ab	GCUCACUCUCUAUCUGUCACC	30	5	73	100	1.19683	7.4502	0.0657582	0.0997259
MIR827e	UUAGAUGACCAUCAACAAACG	1	0	13	4	2.73636	4.48038	0.0683623	0.102993
MIR156s	UGACAGAGGAGAGUGAGCAC	1	0	8	8	2.6527	4.4302	0.0695902	0.104158
MIR396s	UUCCACAGCUUUCUUGAACGU	113	208	598	700	0.762771	10.4063	0.0710056	0.105586
MIR160f	UGCCUGGCUCCCUGUAUGCC	33	12	15	27	-1.22684	6.56274	0.0718611	0.106169
MIR395c	AUGAAGUGUUUGGGGGAACUU	0	0	9	1	4.88671	3.96914	0.0725917	0.106561
MIR159j	UUUGGAUUGAAGGGAGCUCCU	4660	4132	7745	5576	-0.600696	14.4111	0.0743117	0.108391
MIR395d	UGAAGUGUUUGGGGGAACUUU	0	0	9	1	4.8866	3.96914	0.0754196	0.109311
MIR166k	GGAAUGUUGUCUGGCUCGGGG	9	14	78	39	1.11397	6.94093	0.0826944	0.119101
MIR166g	UCGGACCAGGCUUCAUUCCUC	302	330	451	544	-0.557377	10.6501	0.0913467	0.13074
MIR159a	UUUGGAUUGAAAGGAGCUCUU	16	12	9	19	-1.1698	5.97488	0.0971468	0.138178
miR166-3p	UCGGACCAGGCUUCAUUCCCC	11177	11450	15483	19722	-0.570095	15.7997	0.0990261	0.139981
MIR396r	UUCCACAGCUUUCUUGAACAG	145	242	660	818	0.687436	10.6202	0.100797	0.14161
MIR166j	UCGGACCAGGCUUCAUUCCCCC	11450	11717	15988	20261	-0.561912	15.8369	0.107019	0.145402
MIR166p	UCGGACCAGGCUUCAUUCCUU	287	317	423	517	-0.574989	10.5786	0.107941	0.145402
MIR166t	UCGGACCAGGCUUCAUUCCUA	276	309	403	503	-0.582932	10.5304	0.107152	0.145402
MIR166u	UCGGACCAGGCUUCAUUCCU	273	309	401	497	-0.589278	10.5214	0.105837	0.145402
MIR390b	GAGCUCAGGAGGGAUAGCGCC	2	2	24	9	1.80586	5.25069	0.105443	0.145402
MIR390d	AAGCUCAGGAGGGAUAGCGUC	1	0	6	8	2.4682	4.31876	0.107571	0.145402
MIR396t	UCCACAGCUUUCUUGAACUG	3	0	9	11	1.53736	4.74462	0.106978	0.145402
MIR159n	CUUGGAUUGAAGGGAGCUCCC	54	49	85	64	-0.664822	7.98893	0.125436	0.167982
MIR166s	UCGGACCAGGCUUCAUUCCC	305	311	467	569	-0.456252	10.6497	0.15336	0.204183
MIR162a	UCGAUAAGCCUCUGCAUCCAG	5	10	8	7	-1.2179	5.19845	0.156427	0.207062
MIR319p	UUUUGGACUGAAGGGAGCUCC	50	44	66	72	-0.638583	7.86808	0.160888	0.211744
MIR166aa	CGGACCAGGCUUCAUUCCCC	14	5	34	43	0.862382	6.4621	0.176046	0.229368
MIR2109b	UGCGAGUGUCUUCGCCUCUG	34	19	39	35	-0.683604	7.01848	0.176282	0.229368
MIR166m	CUCGGACCAGGCUUCAUUCCC	306	312	477	583	-0.42786	10.6665	0.179433	0.232148
miR166-5p	GGAAUGUUGUCUGGCUCGAGG	849	574	2209	2039	0.403161	12.2481	0.183895	0.236584
MIR156h	UGACAGAAGAGGGUGAGCAC	2	0	14	3	1.85373	4.54422	0.197271	0.252375
MIR319q	UGGACUGAAGGGAGCUCCUUC	11	7	6	12	-1.15626	5.40492	0.200564	0.255162
MIR396b-5p	UUCCACAGCUUUCUUGAACU	688	766	1966	2544	0.418829	12.3308	0.206781	0.260181
MIR858b	CUCGUUGUCUGUUCGACCUUG	14	12	35	67	0.782028	6.85627	0.206704	0.260181
MIR159l	CUUGGAUUGAAGGGAGCUCC	50	47	85	64	-0.580913	7.94142	0.210495	0.263406
MIR159m	CUUGGAUUGAAGGGAGCUCCU	50	47	85	68	-0.542091	7.95801	0.218472	0.271903
MIR166q	UCGGACCAGGCUUCAUUCCCGU	416	403	687	758	-0.384137	11.0867	0.236658	0.292944
MIR166r	UCGGACCAGGCUUCAUUCCCG	416	403	687	758	-0.384146	11.0867	0.239188	0.294484
miR398-3p	UGUGUUCUCAGGUCGCCCCUG	3291	651	2490	3088	-0.582835	13.1497	0.2557	0.313129
MIR164l	UGGAGAAGCAGGGCACGUGAG	13	7	13	12	-0.837598	5.65225	0.264248	0.321877
MIR477a	CUCUCCCUCAAGGGCUUCUCU	6	10	8	11	-0.963958	5.36423	0.266789	0.323252
MIR164j	UGGAGAAGCAGGGCACGUGAA	13	7	13	12	-0.83739	5.65225	0.268325	0.323402
MIR159r	UUGGAUUGAAGGGAGCUCCA	35	31	60	43	-0.553348	7.40633	0.275438	0.328517
MIR165a	UCGGACCAGGCUUCAUCCCC	3	9	4	8	-1.22536	4.9416	0.274508	0.328517
MIR166z	UCGGACCAGGCUUCAUCCCCC	54	63	91	108	-0.44691	8.28137	0.315153	0.373938
MIR398k	CGUGUUCUCAGGUCGCCCCUG	3221	951	5439	6696	0.432782	13.7505	0.321422	0.379411
MIR164e	UGGAGAAGCAGGGCACGUGCAA	259	152	399	336	-0.326361	10.0799	0.33937	0.396509
MIR164f	UGGAGAAGCAGGGCACGUGCA	259	152	399	334	-0.330311	10.0781	0.338395	0.396509
MIR319o	UUGGACUGAAGGGAGCUCC	38	30	54	59	-0.452351	7.48594	0.35973	0.418164
MIR390c	AGCUCAGGAGGGAUAGCGCC	2	2	20	3	1.28586	4.92078	0.379864	0.439337
miR396-5p	UUCCACAGCUUUCUUGAACUG	1198	834	2427	3033	0.251668	12.6791	0.431563	0.496623
MIR396l	UUCCACAGCUUUCUUGAACUGU	1201	834	2430	3033	0.250538	12.6804	0.437151	0.500538
MIR156g	GUUGACAGAAGAGAGUGAGCAC	2200	2746	5094	4502	-0.27181	13.7509	0.442231	0.501341
MIR156i	UUGACAGAAGAGAGUGAGCAC	2188	2739	5092	4491	-0.268472	13.7472	0.442067	0.501341
MIR164h	UGGAGAAGCAGGGCACGUGCG	72	37	109	83	-0.34204	8.17184	0.45587	0.511736
MIR398e	UGUGUUCCCAGGUCGCCCCUG	18	3	9	19	-0.68393	5.73846	0.454565	0.511736
MIR398j	UGUGUUCUCAGGUCGCCCCCG	28	14	34	36	-0.421123	6.80913	0.491823	0.547931
MIR858e	UCUCGUUGUCUGUUCGACCUU	3	2	10	9	0.724897	4.81976	0.492899	0.547931
miR2109-5p	UGCGAGUGUCUUCGCCUCUGA	843	1239	2167	2152	-0.18743	12.5556	0.598934	0.662589
MIR164i	UGGAGAAGCAGGGCACGUGC	65	31	101	78	-0.255943	8.02894	0.601884	0.662652
MIR172f	GGAAUCUUGAUGAUGCUGCAU	6	7	15	7	-0.446008	5.31561	0.607778	0.665938
MIR166w	UCUCGGACCAGGCUUCAUUC	27	31	53	61	-0.234508	7.3895	0.647625	0.70622
MIR398g	UGUGUUCUCAGGUCACCCCUG	4	2	13	7	0.548989	4.91077	0.656672	0.712692
MIR166ac	GGACCAGGCUUCAUUCCCC	6	2	10	0	-0.815051	4.58709	0.66376	0.716986
MIR166ad	UCGAACCAGGCUUCAUUCCCC	7	10	10	20	-0.390988	5.67876	0.679765	0.730828
MIR164g	UGGAGAAGCAGGGCACGUGCU	70	31	110	84	-0.207761	8.1185	0.68332	0.731216
MIR162-5p	GGAGGCAGCGGUUCAUCGAUC	7	7	16	8	-0.419908	5.41145	0.693531	0.738691
MIR164k	UGGAGAAGCAGGGCACGUGUG	34	12	45	40	-0.254051	6.99492	0.703602	0.745949
MIR166a	GGAAUGUUGUCUGGCACGAGG	6	9	15	12	-0.368409	5.53441	0.713603	0.753065
MIR166ae	UCCGGACCAGGCUUCAUUCCC	3	3	5	13	0.387521	4.83897	0.751542	0.789464
MIR399a	UGCCAAAGGAGAGUUGCCCUG	7	16	35	29	0.230885	6.41044	0.819551	0.856974
MIR162d	UGGAGGCAGCGGUUCAUCGAUC	11	7	24	12	-0.178839	5.82149	0.870867	0.906493
MIR166ab	UUGGACCAGGCUUCAUUCCCC	15	9	26	24	-0.114199	6.22141	0.888855	0.92103
MIR6300a	GUCGUUGUAGUAUAGUGG	9	2	9	13	-0.130986	5.2156	0.912983	0.941771
MIR396h	UUCAAUAAAGCUGUGGGAAG	242	300	672	575	-0.0233543	10.6822	0.948044	0.973552
MIR319n	AUUGGACUGAAGGGAGCUCC	44	33	84	96	0.0424793	7.89854	0.956185	0.977528
MIR159t	UUUGGUUUGAAGGGAGCUCUA	6	5	15	11	0.0493598	5.34322	1	1
MIR172m	GGGAAUCUUGAUGAUGCUGCA	3	5	14	7	0.170736	5.05693	1	1
MIR172o	GGAAUCUUGAUGAUGCUGCA	3	5	14	7	0.170689	5.05693	1	1
MIR396f	UUCCACGGCUUUCUUGAACUG	6	2	8	11	0.0896336	4.97595	1	1
MIR397a	UCAUUGAGUGCAGCGUUGACG	5	0	5	5	-0.112606	4.37678	1	1

## Sheet: TableS10
Table S10. Deregulated conserved miRNAs in root and stamen.
ID	sequence	root1	root2	stamen1	stamen2	logFC	logCPM	PValue	FDR
MIR167j	UGAAGCUGCCAGCAUGAUCUC	29	24	6687	2681	6.78602	13.2171	6.19882e-26	1.27076e-23
MIR167f	UGAAGCUGCCAGCAUGAUCUUA	20	14	1767	779	5.56633	11.3714	5.09278e-17	3.48007e-15
MIR167g	UGAAGCUGCCAGCAUGAUCUU	20	14	1767	779	5.56633	11.3714	4.77509e-17	3.48007e-15
miR167c-5p	UGAAGCUGCCAGCAUGAUCUA	23	17	1574	590	5.07709	11.132	1.90647e-13	9.77068e-12
MIR167b	UGAAGCUGCCAGCAUGAUCUAA	25	17	1613	601	5.04515	11.165	2.65715e-13	1.08943e-11
MIR156x	UUGACAGAAGAUAGAGAGC	3	5	402	256	5.68315	9.48364	4.40376e-11	1.50462e-09
MIR156b	UUUGACAGAAGAUAGAGAGCAC	54	14	930	869	4.23089	11.0102	1.40781e-10	3.60752e-09
MIR156c	UUGACAGAAGAUAGAGAGCAC	54	14	930	869	4.23089	11.0102	1.40511e-10	3.60752e-09
MIR395a	CUGAAGUGUUUGGGGGGACCC	0	2	1530	94	8.67057	10.5611	3.29149e-10	7.49729e-09
MIR827a	UUAGAUGACCAUCAACGAACA	0	0	81	96	9.26537	7.70652	1.36155e-09	2.79119e-08
MIR396k	UUCCACAGCUUUCUUGAACUU	920	1010	14967	8665	2.95587	14.7563	3.513e-09	6.54695e-08
MIR395g	CUGAAGUGUUUGGGGGAACUC	2	3	750	82	6.52007	9.6465	9.80524e-09	1.60234e-07
MIR395h	CUGAAGUGUUUGGGGGAACUCC	2	3	768	84	6.55412	9.67974	1.01612e-08	1.60234e-07
MIR156a	GCUCUCUAUGCUUCUGUCAUCA	12	2	388	214	4.84238	9.35965	1.27474e-08	1.86658e-07
MIR157a	GCUCUCUAUGCUUCUGUCAUC	12	2	368	205	4.77263	9.29343	2.1615e-08	2.95404e-07
MIR319d	UUGGACUGAAGGGAGCUCCCU	1834	1795	290	390	-2.95767	12.7015	5.10386e-08	6.53932e-07
MIR167k	UGAAGCUGCCAGCAUGAUCU	16	14	538	212	3.95586	9.67337	1.83304e-07	2.21043e-06
MIR156u	CUGACAGAAGAUAGAGAGCAU	0	0	33	100	8.9528	7.40853	4.27186e-07	4.86517e-06
MIR167h	UGAAGCUGCCAGCAUGAUCUGC	20	17	550	225	3.70819	9.73973	5.792e-07	6.24926e-06
MIR167e	UGAAGCUGCCAGCAUGAUCUGA	22	17	550	229	3.64897	9.75304	6.7362e-07	6.90461e-06
MIR167i	UGAAGCUGCCAGCAUGAUCUG	20	17	550	225	3.70814	9.73973	7.54968e-07	7.36992e-06
MIR171m	CGAUGUUGGUGAGGUUCAAUC	27	37	0	0	-8.3852	6.80727	1.75413e-06	1.63453e-05
MIR156n	UGACAGAAGAUAGAGAGCAC	2	0	39	101	5.58195	7.48783	1.91654e-06	1.70822e-05
MIR156l	CUGACAGAAGAUAGAGAGCAC	2	0	45	102	5.64114	7.54148	2.27808e-06	1.94586e-05
MIR167d	UGAAGCUGCCAGCAUGAUCUGG	35	21	559	229	3.1634	9.80821	9.94113e-06	8.15172e-05
MIR390a	AAGCUCAGGAGGGAUAGCGCC	28	10	142	722	4.16249	10.1327	1.74337e-05	0.000137458
MIR403a-3p	UUAGAUUCACGCACAAACUCG	239	242	63	41	-2.84049	9.81121	2.32899e-05	0.000176831
MIR171j	UUGAGCCGUGCCAAUAUCACA	0	0	41	23	7.71174	6.31441	3.33945e-05	0.000244495
MIR171f	UUGAGCCGCGCCAAUAUCACU	39	17	2	0	-5.22151	6.58284	6.14825e-05	0.000434618
MIR1511a	ACCUAGCUCUGAUACCAUGAA	17	37	404	298	3.02213	9.72965	6.97057e-05	0.000476323
MIR858d	UUCGUUGUCUGUUCGACCUGA	81	33	12	4	-3.41382	7.63656	0.000113008	0.000747311
MIR171g	UUGAGCCGUGCCAAUAUCACG	1	0	73	13	5.46044	6.61676	0.000146339	0.000937486
MIR159o	AUUGGAUUGAAGGGAGCUCCU	84	105	18	23	-2.77779	8.50636	0.000161501	0.00100326
MIR168g	CCCGCCUUGCAUCAACUGAAU	105	159	1190	628	2.08715	11.1824	0.000482639	0.00291003
MIR171d	UUGAGCCGCGUCAAUAUCUCC	54	2	0	0	-7.99417	6.47866	0.000506129	0.00296447
MIR159p	AUUGGAUUGAAGGGAGCUCCG	76	99	18	23	-2.66927	8.415	0.000541823	0.00308538
MIR159q	AUUGGAUUGAAGGGAGCUCCA	81	101	20	25	-2.59031	8.47791	0.000656785	0.00363895
MIR395k	UUGAAGUGUUUGGGGGAACUC	0	0	49	4	7.29227	5.98697	0.000787248	0.004247
MIR159j	UUUGGAUUGAAGGGAGCUCCU	4660	4132	3073	1682	-1.53199	14.2217	0.000828141	0.00435305
MIR395l	UGAAGUGUUUGGGGGAACUC	0	0	47	4	7.23918	5.94384	0.000876756	0.00449337
MIR319e	UUGGACUGAAGGGAGCUCCCA	642	738	217	330	-1.87701	11.4964	0.000978455	0.00489227
MIR395j	GUGAAGUGUUUGGGGGAACUC	0	0	47	4	7.23862	5.94384	0.00104827	0.00511657
MIR395i	AUGAAGUGUUUGGGGGAACUC	0	0	47	4	7.23849	5.94384	0.00109405	0.00521581
MIR159h	UUUGGAUUGAAGGGAGCUCUC	20376	18372	14294	7245	-1.50359	16.3701	0.00124533	0.0058021
MIR396i	UUCCACGGCUUUCUUGAACUU	1	3	53	31	3.65841	6.74449	0.00152352	0.00694049
MIR159g	UUUGGAUUGAAGGGAGCUCUG	20425	18386	14567	7407	-1.47655	16.3793	0.00160371	0.00714696
MIR159f	UUUGGAUUGAAGGGAGCUCUU	20732	18794	14890	7515	-1.47642	16.4064	0.00174556	0.00761363
MIR319f	CUUGGACUGAAGGGAGCUCCC	652	706	234	353	-1.74739	11.4965	0.00198723	0.00848714
MIR171e	UGAUUGAGCCGUGCCAAUAUC	2	0	18	27	3.89525	6.03465	0.00211737	0.00865685
MIR395b	CUGAAGUGUUUGGGGGGACUC	0	0	18	7	6.33364	5.23333	0.00215365	0.00865685
MIR398a-3p	UGUGUUCUCAGGUCACCCCUU	54	23	4	9	-2.99461	7.14617	0.00213229	0.00865685
MIR156g	GUUGACAGAAGAGAGUGAGCAC	2200	2746	1109	1379	-1.56403	13.4157	0.00248217	0.00978548
MIR156i	UUGACAGAAGAGAGUGAGCAC	2188	2739	1109	1379	-1.55874	13.4118	0.00270174	0.0104501
MIR319g	UUGGACUGAAGGGAGCUCCC	521	590	203	314	-1.64219	11.2366	0.00490329	0.0186143
MIR319h	CUUGGACUGAAGGGAGCUCCU	499	492	173	289	-1.61817	11.0655	0.00675029	0.0251602
MIR396p	UUCCACAGCUUUCUUGAACUA	827	802	4158	2161	1.29573	13.1593	0.00762386	0.0279088
MIR395d	UGAAGUGUUUGGGGGAACUUU	0	0	18	2	5.93643	4.97292	0.00830243	0.0298596
MIR395c	AUGAAGUGUUUGGGGGAACUU	0	0	18	2	5.93571	4.97292	0.00879088	0.0310712
MIR319k	UUUGGACUGAAGGGAGCUCCU	413	410	179	258	-1.44828	10.8428	0.0114614	0.0394432
MIR397c	AUUGAGUGCAGCGUUGAUGAA	13	10	81	53	1.92413	7.56771	0.0115444	0.0394432
MIR396s	UUCCACAGCUUUCUUGAACGU	113	208	896	508	1.4252	10.9711	0.0122511	0.0411718
MIR396r	UUCCACAGCUUUCUUGAACAG	145	242	1129	579	1.43333	11.2377	0.0125759	0.0415815
MIR395e	CUGAAGUGUUUGGGGGGACUU	0	0	4	8	5.43856	4.63117	0.0127867	0.0416074
MIR319i	UUGGACUGAAGGGAGCUCCUUC	410	410	160	259	-1.4908	10.8269	0.0139413	0.0446558
miR159-5p	UUUGGAUUGAAGGGAGCUCUA	55956	52824	52331	25076	-1.15842	17.9617	0.0144695	0.0456347
MIR319j	UUGGACUGAAGGGAGCUCCUU	409	406	160	259	-1.48123	10.82	0.0161513	0.0501668
MIR8175a	GAUCCCCGGCAACGGCGCCA	58	10	2	9	-2.94009	6.93655	0.0165076	0.0505083
MIR159n	CUUGGAUUGAAGGGAGCUCCC	54	49	24	24	-1.67291	7.82319	0.0170547	0.0508555
MIR319l	UUGGACUGAAGGGAGCUCCU	401	396	158	251	-1.48551	10.7862	0.0171172	0.0508555
MIR396b-5p	UUCCACAGCUUUCUUGAACU	688	766	3467	1673	1.14015	12.8996	0.0212638	0.0622727
MIR159k	CUUGGAUUGAAGGGAGCUCU	259	211	179	99	-1.39143	10.0358	0.0237326	0.0685236
MIR156y	CGACAGAAGAGAGUGAGCAUA	19	7	2	3	-2.8035	5.75507	0.0267627	0.0729542
MIR159m	CUUGGAUUGAAGGGAGCUCCU	50	47	24	24	-1.58909	7.76282	0.0272617	0.0729542
MIR398k	CGUGUUCUCAGGUCGCCCCUG	3221	951	3925	10984	1.47919	14.5456	0.0262647	0.0729542
MIR399l	UGCCAAAGGAGAAUUGCCCUG	2	0	10	16	3.12065	5.45212	0.0265422	0.0729542
MIR6478a	CCGACCUUAGCUCAGUUGGUG	363	241	221	138	-1.35167	10.388	0.0274023	0.0729542
MIR858a	UUCGUUGUCUGUUCGACCUUG	111	54	61	4	-2.07858	8.34323	0.025784	0.0729542
MIR159l	CUUGGAUUGAAGGGAGCUCC	50	47	24	24	-1.589	7.76282	0.0284962	0.0730216
MIR168d	UCGCUUGGUGCAGGUCGGGAA	126	190	898	370	1.27923	10.828	0.0282057	0.0730216
MIR171o	UUGAGCCGCGUCAAUAUCUCU	37	12	12	3	-2.30239	6.61409	0.0278116	0.0730216
MIR171i	UUGAGCCGUGCCAAUAUCACU	0	0	6	4	5.09168	4.44439	0.0301556	0.0763197
MIR5072a	CGAUUCCCCAGCGGAGUCGCCA	5	5	0	1	-3.54736	4.70426	0.032921	0.0823024
MIR156aa	UGCUCACUCUCUAUCUGUCACC	32	7	69	99	1.67019	8.01554	0.039868	0.0975448
MIR156ab	GCUCACUCUCUAUCUGUCACC	30	5	63	94	1.74401	7.91011	0.0399696	0.0975448
MIR396t	UCCACAGCUUUCUUGAACUG	3	0	12	15	2.62344	5.51849	0.0442314	0.106676
MIR166y	UCGGACCAGGCUUCAUUCUC	126	152	83	82	-1.35076	9.33234	0.0456858	0.108902
MIR164c	CACGUGUUCUCCUUCUCCAAC	0	0	16	0	5.56404	4.75245	0.0467442	0.110144
MIR169a	AAGCCAAGGAUGAAUUGCCGG	0	0	16	0	5.56328	4.75245	0.0485269	0.113046
MIR166v	UCGGACCAGGCUUCAUUCC	207	229	130	142	-1.25895	9.99425	0.0524619	0.115963
miR396-5p	UUCCACAGCUUUCUUGAACUG	1198	834	4008	2000	0.92972	13.1972	0.0518612	0.115963
MIR396l	UUCCACAGCUUUCUUGAACUGU	1201	834	4010	2001	0.928542	13.1983	0.0511333	0.115963
MIR403b	UUAGAUUCACGCACAAACUUG	36	16	14	8	-1.80438	6.80684	0.0526077	0.115963
MIR477d	UCUCUCCCUCAAGGGCUUCUC	6	10	0	3	-2.83461	5.26328	0.0523768	0.115963
MIR477c	CUCUCCCUCAAGGGCUUCUC	6	10	0	3	-2.8329	5.26328	0.0550159	0.119981
MIR477b	CCUCUCCCUCAAGGGCUUCUC	6	10	0	3	-2.83134	5.26328	0.0574926	0.124063
MIR156ac	CGACAGAAGAGAGUGAGCAC	21	7	4	5	-2.09565	5.94244	0.0591965	0.126409
MIR166h	UCUCGGACCAGGCUUCAUUCC	207	229	138	146	-1.20057	10.0117	0.0636727	0.134566
MIR398c	UGUGUUCUCAGGUCACCCCUC	14	3	4	0	-2.62467	5.26284	0.0757334	0.158422
MIR156e	UGACAGAAGAGAGUGAGCACU	301	321	756	939	0.887966	11.5054	0.077048	0.159544
MIR159r	UUGGAUUGAAGGGAGCUCCA	35	31	14	20	-1.48721	7.25407	0.0809106	0.164909
miR2109-5p	UGCGAGUGUCUUCGCCUCUGA	843	1239	4061	2143	0.879444	13.2678	0.0829464	0.164909
MIR396a	GCUCAAGAAAGCUGUGGGAAA	2	2	14	14	2.17966	5.5963	0.0844658	0.164909
MIR7125a	CGAACUUAUUGCAACUAGCUU	19	24	41	132	1.53228	8.1671	0.0818419	0.164909
MIR858b	CUCGUUGUCUGUUCGACCUUG	14	12	81	31	1.42303	7.37986	0.0843847	0.164909
MIR858c	UUUCGUUGUCUGUUCGACCUU	31	37	33	2	-1.75965	7.24888	0.0830623	0.164909
MIR156d	UGACAGAAGAGAGUGAGCACA	306	326	762	933	0.863276	11.5123	0.0862764	0.166855
MIR159i	CUUGGAUUGAAGGGAGCUCUA	706	588	792	373	-0.808261	11.6778	0.0874253	0.167497
MIR159s	UUUGGACUGAAGGGAGCUCUA	160	145	142	86	-1.05226	9.52909	0.100091	0.189987
MIR171p	UUGAGCCGCGUCAAUAUCUCA	15	0	2	1	-2.68277	5.09536	0.10422	0.196009
MIR156j	UGACAGAAGAGAGUGAGCAC	299	319	743	917	0.866332	11.4822	0.107048	0.196995
MIR319q	UGGACUGAAGGGAGCUCCUUC	11	7	2	4	-2.04716	5.45861	0.106177	0.196995
MIR398f	UAUGUUCUCAGGUCGCCCCUG	43	0	0	6	-2.99791	6.2861	0.107627	0.196995
MIR156f	CUGACAGAAGAGAGUGAGCAC	311	321	745	919	0.840424	11.4947	0.110222	0.199801
miR396-3p	GUUCAAUAAAGCUGUGGGAAG	1511	1882	2052	1087	-0.792786	13.1092	0.111109	0.199801
MIR166w	UCUCGGACCAGGCUUCAUUC	27	31	20	16	-1.30104	7.14697	0.1149	0.204822
MIR156k	UGACAGAAGAGAGUGAGUAC	13	19	51	63	1.24735	7.57468	0.121649	0.21014
MIR166n	UCGGACCAGGCUUCAUUCCCUU	7087	6903	7516	5593	-0.709148	15.1605	0.121523	0.21014
MIR166o	UCGGACCAGGCUUCAUUCCCU	7082	6899	7502	5585	-0.710599	15.1591	0.120492	0.21014
MIR827c	UUAGAUGACCAUCAACAAACU	6	2	2	45	2.22935	6.35967	0.121984	0.21014
MIR156t	UGACAGAAGAGAGUGAGCAUA	158	157	309	577	0.987459	10.5878	0.125463	0.214333
MIR894a	CGUUUCACGUCGGGUUCACC	10	21	8	8	-1.58005	6.28154	0.126615	0.214514
MIR166k	GGAAUGUUGUCUGGCUCGGGG	9	14	41	48	1.35507	7.20662	0.12998	0.218408
MIR166p	UCGGACCAGGCUUCAUUCCUU	287	317	272	232	-0.870105	10.5868	0.135931	0.226551
MIR166t	UCGGACCAGGCUUCAUUCCUA	276	309	264	231	-0.847984	10.5501	0.146571	0.242315
MIR166s	UCGGACCAGGCUUCAUUCCC	305	311	282	246	-0.821285	10.6253	0.152434	0.249991
MIR172f	GGAAUCUUGAUGAUGCUGCAU	6	7	0	4	-2.10726	5.11998	0.159592	0.259653
MIR398b	GGUGUUCUCAGGUCGCCCCUG	193	16	14	76	-1.47011	8.7217	0.162593	0.262453
MIR166g	UCGGACCAGGCUUCAUUCCUC	302	330	309	250	-0.791778	10.679	0.169682	0.26965
MIR166u	UCGGACCAGGCUUCAUUCCU	273	309	262	229	-0.853396	10.5417	0.168391	0.26965
MIR159a	UUUGGAUUGAAAGGAGCUCUU	16	12	12	5	-1.34928	6.14679	0.177069	0.274994
MIR166m	CUCGGACCAGGCUUCAUUCCC	306	312	293	253	-0.778883	10.6454	0.17497	0.274994
MIR396h	UUCAAUAAAGCUGUGGGAAG	242	300	295	183	-0.840501	10.4522	0.176613	0.274994
MIR408g	AUGCACUGCCUCUUCCCUGGC	228	140	544	388	0.761537	10.6219	0.182767	0.281708
MIR168c	UCGCUUGGUGCAGGUCGGGAC	28	28	100	68	0.956809	8.12482	0.18982	0.290397
MIR160d	GCGUAUGAGGAGCCAUGCAUA	12	3	20	31	1.31216	6.51383	0.20628	0.31324
MIR168e	UCGCUUGGUGCAGGUCGGGA	28	28	93	67	0.893689	8.0845	0.210783	0.317724
MIR477a	CUCUCCCUCAAGGGCUUCUCU	6	10	4	5	-1.40823	5.50042	0.222802	0.333389
miR166-3p	UCGGACCAGGCUUCAUUCCCC	11177	11450	14934	9324	-0.542037	15.9245	0.238725	0.354628
MIR166j	UCGGACCAGGCUUCAUUCCCCC	11450	11717	15397	9608	-0.532273	15.9624	0.243539	0.356951
MIR166r	UCGGACCAGGCUUCAUUCCCG	416	403	433	374	-0.616817	11.1068	0.243771	0.356951
MIR166q	UCGGACCAGGCUUCAUUCCCGU	416	403	435	374	-0.613824	11.108	0.262503	0.381654
MIR160a	UGCCUGGCUCCCUGUAUGCCAUU	98	23	57	38	-0.864374	8.18418	0.273828	0.390073
MIR160b	UGCCUGGCUCCCUGUAUGCCAUC	98	23	57	38	-0.864333	8.18418	0.275516	0.390073
MIR160c	UGCCUGGCUCCCUGUAUGCCA	98	23	57	38	-0.864324	8.18418	0.275905	0.390073
miR166-5p	GGAAUGUUGUCUGGCUCGAGG	849	574	1552	1428	0.512035	12.4219	0.273225	0.390073
MIR399a	UGCCAAAGGAGAGUUGCCCUG	7	16	45	28	0.969141	6.98235	0.307731	0.432088
MIR319m	CUUGGACUGAAGGGAGCUCC	63	51	69	42	-0.658774	8.26573	0.337855	0.471158
MIR160f	UGCCUGGCUCCCUGUAUGCC	33	12	18	16	-0.917076	6.84531	0.341752	0.473372
MIR394a	UUGGCAUUCUGUCCACCUCCAU	194	110	260	46	-0.705074	9.60486	0.348063	0.478879
MIR394b	UUGGCAUUCUGUCCACCUCC	194	110	260	46	-0.705133	9.60486	0.35223	0.481361
miR408-3p	UGCACUGCCUCUUCCCUGGCU	122	58	91	81	-0.596198	8.88948	0.354564	0.481361
MIR156v	CUGACAGAAGAGAGUGAGCA	83	94	142	245	0.602863	9.53413	0.394477	0.509057
MIR160e	UGCCUGGCUCCCUGUAUGCCG	33	14	22	18	-0.766273	6.9642	0.391675	0.509057
MIR162-5p	GGAGGCAGCGGUUCAUCGAUC	7	7	4	6	-1.01859	5.42722	0.390627	0.509057
MIR172-3p	AGAAUCUUGAUGAUGCUGCAU	7	0	24	4	1.35744	5.61624	0.394729	0.509057
MIR2109b	UGCGAGUGUCUUCGCCUCUG	34	19	22	24	-0.727102	7.15797	0.393905	0.509057
MIR408d	UGCACUGCCUCUUCCCUGGCUG	122	58	91	82	-0.5859	8.89339	0.387222	0.509057
MIR408f	CUGCACUGCCUCUUCCCUGGC	82	47	69	56	-0.602884	8.43263	0.377898	0.509057
MIR408h	UGCACUGCCUCUUCCCUGGC	80	47	67	56	-0.601982	8.41303	0.394829	0.509057
MIR8155a	UAACCUGGCUCUGAUACCA	2	2	4	9	1.14952	4.99553	0.411715	0.524233
MIR827b	UUAGAUGACCAUCAACAAACA	17	2	12	35	0.959499	6.55706	0.411669	0.524233
MIR172a	UGAGAAUCUUGAUGAUGCUGCAU	8	0	24	5	1.23914	5.69081	0.423726	0.536197
MIR396n	GUUCAAUAAAGCUGUGGGAAA	389	602	668	495	-0.426083	11.5009	0.427051	0.537089
miR398-3p	UGUGUUCUCAGGUCGCCCCUG	3291	651	1645	5458	0.531562	13.8075	0.467183	0.583978
MIR165a	UCGGACCAGGCUUCAUCCCC	3	9	8	4	-0.69899	5.39789	0.523189	0.650023
MIR6300a	GUCGUUGUAGUAUAGUGG	9	2	6	3	-0.829424	5.16237	0.528335	0.652461
MIR162-3p	UCGAUAAACCUCUGCAUCCAG	1520	2088	4461	2642	0.301559	13.7076	0.533169	0.654488
MIR162d	UGGAGGCAGCGGUUCAUCGAUC	11	7	8	9	-0.615399	5.8238	0.57723	0.68816
MIR172j	GGAAUCUUGAUGAUGCUGCAGCAG	9	9	24	17	0.564131	6.37851	0.575377	0.68816
MIR172k	UGGAAUCUUGAUGAUGCUGCAG	9	9	24	17	0.564127	6.37851	0.575517	0.68816
MIR172l	GGAAUCUUGAUGAUGCUGCAG	9	9	24	17	0.564079	6.37851	0.577383	0.68816
MIR398j	UGUGUUCUCAGGUCGCCCCCG	28	14	8	74	0.626292	7.46867	0.571944	0.68816
MIR396o	GUUCAAUAAAGCUGUGGGAA	231	408	463	359	-0.298524	10.9367	0.590179	0.699346
MIR166z	UCGGACCAGGCUUCAUCCCCC	54	63	91	55	-0.334305	8.46585	0.635297	0.744205
MIR5139a	AAACCUGGCUCUGAUACCA	2	3	4	8	0.700524	5.00827	0.632466	0.744205
MIR319p	UUUUGGACUGAAGGGAGCUCC	50	44	73	42	-0.343769	8.1319	0.645665	0.752053
MIR166ad	UCGAACCAGGCUUCAUUCCCC	7	10	16	3	-0.588654	5.81188	0.652353	0.75555
MIR166ab	UUGGACCAGGCUUCAUUCCCC	15	9	12	14	-0.410426	6.24981	0.714536	0.822921
MIR162g	UCGAUAAACCUCUGCAUCCGG	188	187	313	193	-0.20785	10.1637	0.732226	0.838583
MIR164k	UGGAGAAGCAGGGCACGUGUG	34	12	77	15	0.328452	7.41196	0.746532	0.850217
MIR162f	UCGAUAAACCUCUGCAUCCA	191	199	341	196	-0.191548	10.2316	0.75368	0.853616
MIR164e	UGGAGAAGCAGGGCACGUGCAA	259	152	652	123	0.199318	10.4501	0.785651	0.874338
MIR164f	UGGAGAAGCAGGGCACGUGCA	259	152	652	123	0.199322	10.4501	0.785334	0.874338
MIR164j	UGGAGAAGCAGGGCACGUGAA	13	7	24	3	-0.278704	6.07419	0.800911	0.874338
MIR164l	UGGAGAAGCAGGGCACGUGAG	13	7	24	3	-0.278687	6.07419	0.800833	0.874338
MIR166a	GGAAUGUUGUCUGGCACGAGG	6	9	10	18	0.349409	6.05986	0.789214	0.874338
MIR166aa	CGGACCAGGCUUCAUUCCCC	14	5	18	15	0.261148	6.22995	0.801832	0.874338
MIR319n	AUUGGACUGAAGGGAGCUCC	44	33	75	58	0.200818	8.1023	0.784603	0.874338
MIR397k	UCAUUGAGUGCAGCGUUGAUG	10	2	8	6	-0.292787	5.43006	0.838387	0.909361
MIR858e	UCUCGUUGUCUGUUCGACCUU	3	2	8	3	0.47995	4.88982	0.854411	0.921865
MIR319o	UUGGACUGAAGGGAGCUCC	38	30	61	35	-0.127888	7.7715	0.869899	0.933661
MIR399b	UGCCAAAGGAGAGUUGCCCUA	5	10	12	8	-0.252486	5.80519	0.875393	0.934665
MIR159b	GAGCUCCUUGAAGUCCAAUU	6	2	8	6	0.248184	5.23292	0.896197	0.937349
MIR159c	GAGCUCCUUGAAGUCCAAUUG	6	2	8	6	0.24788	5.23292	0.895625	0.937349
MIR164g	UGGAGAAGCAGGGCACGUGCU	70	31	128	43	0.12068	8.39701	0.884684	0.937349
MIR396f	UUCCACGGCUUUCUUGAACUG	6	2	8	6	0.248019	5.23292	0.895885	0.937349
MIR164h	UGGAGAAGCAGGGCACGUGCG	72	37	118	43	-0.0786721	8.41588	0.922426	0.959885
MIR168f	UCGCUUGGUGCAGGUCGGG	11	16	24	21	0.112223	6.6885	0.928426	0.961249
MIR159t	UUUGGUUUGAAGGGAGCUCUA	6	5	10	5	-0.186453	5.43164	1	1
MIR162a	UCGAUAAGCCUCUGCAUCCAG	5	10	16	9	0.0480907	5.93514	1	1
MIR164i	UGGAGAAGCAGGGCACGUGC	65	31	106	41	-0.0147865	8.26396	0.985714	1
MIR3630a	UGUGGGAAUCUCUCUGAUGCUU	20	19	24	34	0.0349062	7.1074	1	1
MIR397g	UCAUUGAGUGCAGCGUUGAUGU	10	2	8	8	-0.0734269	5.51416	1	1
MIR398e	UGUGUUCCCAGGUCGCCCCUG	18	3	8	19	-0.0160527	6.18471	1	1
MIR398g	UGUGUUCUCAGGUCACCCCUG	4	2	4	6	0.207757	4.94274	1	1

[truncated: 18 more sheets: TableS11, TableS12, TableS13, TableS14, TableS15, TableS16, TableS17, TableS18, TableS19, TableS20, SheetS21, TableS22, TableS23, TableS24, TableS25, TableS26, Table S27, Table S28]
